# Supplementary material for: Biofilm-forming strains of P. aeruginosa and S. aureus isolated from cystic fibrosis patients differently affect inflammatory phenotype of macrophages
Source: Inflamm Res. 2023 May 31;72(6):1275–89. doi: 10.1007/s00011-023-01743-x (PMC10279583; doi:10.1007/s00011-023-01743-x)
Supplement: Supplementary file 4 — Supplementary file4 (XLSX 160 KB) [file 11_2023_1743_MOESM4_ESM.xlsx]

## Sheet: PA57 Table S2
ProteinGroups	Pvalue	Qvalue	Genes	ProteinDescriptions	% Change	Ratio
P54987	3.04564e-09	2.08456e-07	Acod1	Cis-aconitate decarboxylase	4024.64	41.2464
Q64345	2.8387e-08	1.14831e-06	Ifit3	Interferon-induced protein with tetratricopeptide repeats 3	3962.58	40.6258
Q3U5Q7	1.78092e-10	2.56271e-08	Cmpk2	UMP-CMP kinase 2, mitochondrial	3701.24	38.0124
Q8CBB9	7.08521e-07	1.37821e-05	Rsad2	Radical S-adenosyl methionine domain-containing protein 2	3369.4	34.694
P27512	1.18103e-11	3.35849e-09	Cd40	Tumor necrosis factor receptor superfamily member 5	2987.5	30.875
Q64112	2.54637e-10	3.27017e-08	Ifit2	Interferon-induced protein with tetratricopeptide repeats 2	2510.93	26.1093
Q64282	1.05331e-09	9.13263e-08	Ifit1	Interferon-induced protein with tetratricopeptide repeats 1	2265.39	23.6539
Q9R0Q8	1.08172e-06	1.914e-05	Clec4e	C-type lectin domain family 4 member E	2260.92	23.6092
P29477	1.24346e-10	1.904e-08	Nos2	Nitric oxide synthase, inducible	2210.37	23.1037
Q8CFB4	8.8227e-10	8.13698e-08	Gbp5	Guanylate-binding protein 5	2023.26	21.2326
Q64339	1.20358e-08	6.00835e-07	Isg15	Ubiquitin-like protein ISG15	1999.03	20.9903
Q8VI94	1.27738e-06	2.17406e-05	Oasl1	2'-5'-oligoadenylate synthase-like protein 1	1915.66	20.1566
P01582	2.94079e-09	2.02732e-07	Il1a	Interleukin-1 alpha	1667.45	17.6745
Q05769	4.73059e-09	2.91989e-07	Ptgs2	Prostaglandin G/H synthase 2	1464.42	15.6442
Q3UUI3	9.23796e-10	8.41949e-08	Them4	Acyl-coenzyme A thioesterase THEM4	1162.4	12.624
P18581	2.05687e-10	2.81456e-08	Slc7a2	Cationic amino acid transporter 2	1013.22	11.1322
Q8R2Q8	5.70045e-08	1.96347e-06	Bst2	Bone marrow stromal antigen 2	1012.13	11.1213
Q810Q5	9.6728e-09	4.99685e-07	Nmes1	Normal mucosa of esophagus-specific gene 1 protein	972.609	10.7261
Q8VCM3	1.33229e-08	6.45628e-07	Zfyve21	Zinc finger FYVE domain-containing protein 21	959.541	10.5954
P30882	5.77388e-06	7.11482e-05	Ccl5	C-C motif chemokine 5	954.557	10.5456
A6H5X4	5.56298e-11	1.02218e-08	Phf11	PHD finger protein 11	921.797	10.218
Q9JM51	1.19789e-12	6.02402e-10	Ptges	Prostaglandin E synthase	893.009	9.93009
P28667	3.68845e-10	4.21559e-08	Marcksl1	MARCKS-related protein	886.844	9.86844
Q9EP73	3.96645e-07	8.72034e-06	Cd274	Programmed cell death 1 ligand 1	872.469	9.72469
Q9Z0E6	9.42977e-11	1.53231e-08	Gbp2	Guanylate-binding protein 2	804.633	9.04633
P10749	5.55701e-06	6.88666e-05	Il1b	Interleukin-1 beta	792.04	8.9204
O35457	6.06432e-08	2.04892e-06	Ccrl2	C-C chemokine receptor-like 2	788.502	8.88502
Q62011	0.000826306	0.0034923	Pdpn	Podoplanin	676.343	7.76343
Q64337	7.8229e-11	1.31897e-08	Sqstm1	Sequestosome-1	653.665	7.53665
Q9WTV6	0.00120503	0.00463818	Usp18	Ubl carboxyl-terminal hydrolase 18	590.817	6.90817
P37217	0.00104547	0.00416148	Cd69	Early activation antigen CD69	577.198	6.77198
Q8C9E8	3.41176e-08	1.323e-06	Calhm6	Calcium homeostasis modulator protein 6	565.148	6.65148
Q91XB0	1.89224e-07	4.86693e-06	Trex1	Three-prime repair exonuclease 1	561.998	6.61998
P42082	7.28541e-07	1.40969e-05	Cd86	T-lymphocyte activation antigen CD86	559.976	6.59976
P28033	2.91937e-09	2.01546e-07	Cebpb	CCAAT/enhancer-binding protein beta	558.166	6.58166
Q9CQW9	7.73602e-11	1.31523e-08	Ifitm3	Interferon-induced transmembrane protein 3	525.71	6.2571
Q3T9E4;Q62293	1.10434e-09	9.38958e-08	Tgtp2;Tgtp1	T-cell-specific guanine nucleotide triphosphate-binding protein 2;T-cell-specific guanine nucleotide triphosphate-binding protein 1	523.673	6.23673
Q05915	3.46027e-11	7.03452e-09	Gch1	GTP cyclohydrolase 1	515.682	6.15682
P09671	7.23024e-11	1.25878e-08	Sod2	Superoxide dismutase [Mn], mitochondrial	514.805	6.14805
P13597	2.53423e-08	1.05554e-06	Icam1	Intercellular adhesion molecule 1	500.451	6.00451
P14901	5.48979e-09	3.24189e-07	Hmox1	Heme oxygenase 1	497.242	5.97242
Q9QY24	5.54528e-08	1.92299e-06	Zbp1	Z-DNA-binding protein 1	496.999	5.96999
Q61107	4.49646e-11	8.69693e-09	Gbp4	Guanylate-binding protein 4	481.067	5.81067
Q9WTK5	3.12775e-08	1.24356e-06	Nfkb2	Nuclear factor NF-kappa-B p100 subunit	455.128	5.55128
Q61696	4.38377e-06	5.72683e-05	Hspa1a	Heat shock 70 kDa protein 1A	448.076	5.48076
Q9D020	8.66189e-08	2.63073e-06	Nt5c3a	Cytosolic 5'-nucleotidase 3A	435.948	5.35948
P41216	4.16214e-07	9.07954e-06	Acsl1	Long-chain-fatty-acid--CoA ligase 1	430.347	5.30347
P10810	9.67911e-10	8.62704e-08	Cd14	Monocyte differentiation antigen CD14	418.601	5.18601
Q9JL16	7.19887e-05	0.000527969	Isg20	Interferon-stimulated gene 20 kDa protein	408.013	5.08013
P04918	2.71615e-08	1.11288e-06	Saa3	Serum amyloid A-3 protein	407.737	5.07737
Q8R5F7	2.22326e-08	9.57746e-07	Ifih1	Interferon-induced helicase C domain-containing protein 1	405.51	5.0551
Q8CGE8	3.12699e-09	2.122e-07	Ifi205a	Interferon-activable protein 205-A	390.666	4.90666
Q9QZU9	1.61567e-08	7.4577e-07	Ube2l6	Ubiquitin/ISG15-conjugating enzyme E2 L6	385.735	4.85735
Q9D6N1	1.40374e-10	2.10226e-08	Ca13	Carbonic anhydrase 13	382.924	4.82924
Q5NBU8	1.82416e-09	1.40022e-07	Xaf1	XIAP-associated factor 1	373.721	4.73721
Q2EMV9	7.19082e-07	1.39421e-05	Parp14	Protein mono-ADP-ribosyltransferase PARP14	337.304	4.37304
Q8VCG3	0.0177531	0.0334044	Wdr74	WD repeat-containing protein 74	330.514	4.30514
Q8BHK6	2.58736e-07	6.25234e-06	Slamf7	SLAM family member 7	327.782	4.27782
Q8CBA2	1.68917e-07	4.49255e-06	Slfn5	Schlafen family member 5	325.423	4.25423
Q9R233	2.76014e-09	1.93916e-07	Tapbp	Tapasin	324.963	4.24963
Q9WVL2	1.692e-07	4.49325e-06	Stat2	Signal transducer and activator of transcription 2	320.888	4.20888
P42225	7.06833e-07	1.37605e-05	Stat1	Signal transducer and activator of transcription 1	317.075	4.17075
F2Z461	2.90296e-06	4.14483e-05	Herc6	E3 ISG15--protein ligase Herc6	302.89	4.0289
O35892	5.81271e-06	7.15183e-05	Sp100	Nuclear autoantigen Sp-100	296.758	3.96758
Q8R366	1.79089e-08	8.02607e-07	Igsf8	Immunoglobulin superfamily member 8	291.19	3.9119
P17515	4.86613e-05	0.000386306	Cxcl10	C-X-C motif chemokine 10	290.421	3.90421
Q9QZ85	5.59161e-06	6.92055e-05	Iigp1	Interferon-inducible GTPase 1	285.099	3.85099
P18572	1.14824e-06	2.00131e-05	Bsg	Basigin	279.721	3.79721
Q99N08	2.85545e-07	6.72997e-06	Ms4a6c	Membrane-spanning 4-domains subfamily A member 6C	277.926	3.77926
P06339	8.42827e-09	4.49891e-07	H2-T23	H-2 class I histocompatibility antigen, D-37 alpha chain	277.498	3.77498
P01901	4.74722e-08	1.70138e-06	H2-K1	H-2 class I histocompatibility antigen, K-B alpha chain	271.973	3.71973
P21958	1.70398e-07	4.51253e-06	Tap1	Antigen peptide transporter 1	267.98	3.6798
Q8BV49	1.58167e-10	2.31788e-08	Pyhin1	Pyrin and HIN domain-containing protein 1	267.619	3.67619
Q9Z2F2	2.01389e-05	0.000191886	Oasl2	2'-5'-oligoadenylate synthase-like protein 2	262.533	3.62533
E9Q555	2.44551e-08	1.02754e-06	Rnf213	E3 ubiquitin-protein ligase RNF213	259.319	3.59319
Q3UIR3	4.52726e-08	1.63852e-06	Dtx3l	E3 ubiquitin-protein ligase DTX3L	258.859	3.58859
P14430	1.31878e-05	0.000137953	H2-Q8	H-2 class I histocompatibility antigen, Q8 alpha chain	258.554	3.58554
Q60715	9.46922e-10	8.52514e-08	P4ha1	Prolyl 4-hydroxylase subunit alpha-1	258.414	3.58414
P57787	4.09597e-08	1.51691e-06	Slc16a3	Monocarboxylate transporter 4	257.632	3.57632
Q9WVK4	2.25213e-07	5.59508e-06	Ehd1	EH domain-containing protein 1	256.498	3.56498
Q8JZX9	0.00247424	0.00797817	Cdc42ep2	Cdc42 effector protein 2	253.661	3.53661
O88947	0.0087823	0.0201018	F10	Coagulation factor X	247.384	3.47384
P11404	2.59171e-08	1.07479e-06	Fabp3	Fatty acid-binding protein, heart	244.685	3.44685
Q60787	2.1552e-06	3.26029e-05	Lcp2	Lymphocyte cytosolic protein 2	240.071	3.40071
P35441	8.12847e-08	2.52162e-06	Thbs1	Thrombospondin-1	235.617	3.35617
Q6Q899	7.53219e-08	2.38939e-06	Ddx58	Antiviral innate immune response receptor RIG-I	228.337	3.28337
Q8BVK9	5.94596e-06	7.293e-05	Sp110	Sp110 nuclear body protein	227.625	3.27625
Q8VI93	6.85721e-08	2.24843e-06	Oas3	2'-5'-oligoadenylate synthase 3	224.544	3.24544
Q9CYL5	1.06356e-07	3.09068e-06	Glipr2	Golgi-associated plant pathogenesis-related protein 1	215.065	3.15065
P52624	1.73294e-08	7.82507e-07	Upp1	Uridine phosphorylase 1	213.405	3.13405
P56528	7.82609e-08	2.45976e-06	Cd38	ADP-ribosyl cyclase/cyclic ADP-ribose hydrolase 1	212.974	3.12974
P14483	2.18796e-08	9.45096e-07	H2-Ab1	H-2 class II histocompatibility antigen, A beta chain	208.765	3.08765
Q8CAS9	4.73676e-06	6.06562e-05	Parp9	Protein mono-ADP-ribosyltransferase PARP9	205.611	3.05611
P08103	1.54402e-06	2.51497e-05	Hck	Tyrosine-protein kinase HCK	204.964	3.04964
Q60766	1.16232e-11	3.32507e-09	Irgm1	Immunity-related GTPase family M protein 1	202.291	3.02291
P97430	4.48548e-07	9.64575e-06	Slpi	Antileukoproteinase	202.274	3.02274
P26151	4.69363e-06	6.02778e-05	Fcgr1	High affinity immunoglobulin gamma Fc receptor I	200.928	3.00928
P04186	3.80412e-09	2.46257e-07	Cfb	Complement factor B	198.735	2.98735
P01887	4.25703e-06	5.60263e-05	B2m	Beta-2-microglobulin	193.574	2.93574
P08101	5.83338e-09	3.39892e-07	Fcgr2	Low affinity immunoglobulin gamma Fc region receptor II	193.339	2.93339
Q8VDI1	0.000228111	0.0012972	Epsti1	Epithelial-stromal interaction protein 1	192.691	2.92691
P47930	0.000173393	0.00104724	Fosl2	Fos-related antigen 2	192.682	2.92682
Q8BX90	3.26132e-08	1.28236e-06	Fndc3a	Fibronectin type-III domain-containing protein 3A	190.14	2.9014
Q9D3G2	0.000246759	0.00137982	Slamf8	SLAM family member 8	187.796	2.87796
P0DOV1	9.02433e-08	2.7202e-06	Mnda	Interferon-activable protein 205-B	183.129	2.83129
P11688	7.50279e-06	8.78525e-05	Itga5	Integrin alpha-5	181.462	2.81462
Q80SU7	2.68992e-06	3.90128e-05	Gvin1	Interferon-induced very large GTPase 1	180.685	2.80685
P36371	1.94229e-07	4.96208e-06	Tap2	Antigen peptide transporter 2	177.927	2.77927
Q3UDF0	9.34184e-09	4.86693e-07	Slc2a6	Solute carrier family 2, facilitated glucose transporter member 6	174.791	2.74791
Q03963	1.74274e-10	2.51533e-08	Eif2ak2	Interferon-induced, double-stranded RNA-activated protein kinase	174.075	2.74075
Q91VC9	3.2099e-07	7.3655e-06	Ghitm	Growth hormone-inducible transmembrane protein	174.073	2.74073
Q99J87	3.21099e-06	4.46195e-05	Dhx58	Probable ATP-dependent RNA helicase DHX58	169.537	2.69537
O88627	9.35159e-05	0.000647952	Slc28a2	Sodium/nucleoside cotransporter 2	168.121	2.68121
O88536	1.51312e-06	2.47138e-05	Fpr2	Formyl peptide receptor 2	166.62	2.6662
Q2TBA3	1.07333e-05	0.000117125	Malt1	Mucosa-associated lymphoid tissue lymphoma translocation protein 1 homolog	166.449	2.66449
Q9ET26	9.89035e-11	1.57501e-08	Rnf114	E3 ubiquitin-protein ligase RNF114	164.581	2.64581
P43346	6.06005e-08	2.04892e-06	Dck	Deoxycytidine kinase	163.36	2.6336
Q9D620	0.000116084	0.000768436	Rab11fip1	Rab11 family-interacting protein 1	162.073	2.62073
Q9CY52	0.000112741	0.000751724	Thg1l	Probable tRNA(His) guanylyltransferase	159.42	2.5942
P11928	7.03007e-09	3.90983e-07	Oas1a	2'-5'-oligoadenylate synthase 1A	157.63	2.5763
P15533	0.00806338	0.0188852	Trim30a	Tripartite motif-containing protein 30A	157.388	2.57388
Q8R3U1	0.0154338	0.0301878	Plaat3	Phospholipase A and acyltransferase 3	155.547	2.55547
Q8BPX9	2.25082e-08	9.67333e-07	Slc15a3	Solute carrier family 15 member 3	154.437	2.54437
Q9ER38	8.34454e-06	9.58989e-05	Tor3a	Torsin-3A	154.419	2.54419
P53690	1.6881e-06	2.69363e-05	Mmp14	Matrix metalloproteinase-14	153.871	2.53871
Q3U2C5	2.76851e-08	1.12852e-06	Rnf149	E3 ubiquitin-protein ligase RNF149	153.546	2.53546
Q8CIF4	0.00781255	0.0184415	Btd	Biotinidase	153.437	2.53437
Q9Z2R6	0.00318919	0.00962723	Unc119	Protein unc-119 homolog A	150.563	2.50563
A0A0B4J1G0	0.000136885	0.00087299	Fcgr4	Low affinity immunoglobulin gamma Fc region receptor IV	148.977	2.48977
O35309	9.66534e-08	2.87159e-06	Nmi	N-myc-interactor	143.879	2.43879
P23492	1.9018e-05	0.000183883	Pnp	Purine nucleoside phosphorylase	142.757	2.42757
Q9D8C4	3.37917e-06	4.6479e-05	Ifi35	Interferon-induced 35 kDa protein homolog	142.603	2.42603
P14434	2.6772e-06	3.88755e-05	H2-Aa	H-2 class II histocompatibility antigen, A-B alpha chain	142.302	2.42302
Q3TSG4	0.0268572	0.0447833	Alkbh5	RNA demethylase ALKBH5	141.265	2.41265
P01899	1.3743e-06	2.29486e-05	H2-D1	H-2 class I histocompatibility antigen, D-B alpha chain	140.266	2.40266
P06804	2.51765e-05	0.000229014	Tnf	Tumor necrosis factor	140.185	2.40185
Q99MU3	1.6108e-07	4.32814e-06	Adar	Double-stranded RNA-specific adenosine deaminase	138.254	2.38254
Q9D2Y4	2.03145e-06	3.1076e-05	Mlkl	Mixed lineage kinase domain-like protein	137.16	2.3716
Q8VC19	0.00151924	0.0055375	Alas1	5-aminolevulinate synthase, nonspecific, mitochondrial	134.026	2.34026
P0DOV2	2.7608e-08	1.12729e-06	Ifi204	Interferon-activable protein 204	133.893	2.33893
Q60953	1.68272e-06	2.68774e-05	Pml	Protein PML	133.791	2.33791
P23249	3.62731e-06	4.92658e-05	Mov10	Putative helicase MOV-10	132.925	2.32925
Q05117	9.97397e-10	8.75913e-08	Acp5	Tartrate-resistant acid phosphatase type 5	131.528	2.31528
Q07797	1.42023e-08	6.77032e-07	Lgals3bp	Galectin-3-binding protein	128.693	2.28693
P25119	0.000136398	0.000870344	Tnfrsf1b	Tumor necrosis factor receptor superfamily member 1B	128.506	2.28506
Q9WVB0	2.4648e-08	1.03125e-06	Rbpms	RNA-binding protein with multiple splicing	128.144	2.28144
Q8R151	1.65308e-05	0.000164427	Znfx1	NFX1-type zinc finger-containing protein 1	127.75	2.2775
P24063	4.57029e-06	5.90421e-05	Itgal	Integrin alpha-L	127.638	2.27638
P25085	2.93212e-06	4.17151e-05	Il1rn	Interleukin-1 receptor antagonist protein	125.066	2.25066
P48025	7.82326e-07	1.49166e-05	Syk	Tyrosine-protein kinase SYK	124.075	2.24075
Q8WUR0	0.00165898	0.00591289	NaN	Protein C19orf12 homolog	123.2	2.232
Q9EQ32	1.35471e-05	0.00014088	Pik3ap1	Phosphoinositide 3-kinase adapter protein 1	119.442	2.19442
Q9DAW9	0.00420634	0.0117751	Cnn3	Calponin-3	119.411	2.19411
Q8BY71	6.44701e-06	7.77917e-05	Hat1	Histone acetyltransferase type B catalytic subunit	119.129	2.19129
P12388	3.11089e-08	1.24043e-06	Serpinb2	Plasminogen activator inhibitor 2, macrophage	118.422	2.18422
Q3UU41	3.24591e-07	7.43028e-06	Scimp	SLP adapter and CSK-interacting membrane protein	118.005	2.18005
Q9JL56	9.9462e-07	1.80536e-05	Gde1	Glycerophosphodiester phosphodiesterase 1	116.298	2.16298
P62307	0.0175715	0.033158	Snrpf	Small nuclear ribonucleoprotein F	115.625	2.15625
Q60963	2.12445e-08	9.2519e-07	Pla2g7	Platelet-activating factor acetylhydrolase	114.46	2.1446
Q3UDK1	7.4892e-06	8.7758e-05	Trafd1	TRAF-type zinc finger domain-containing protein 1	112.666	2.12666
O35955	5.33362e-09	3.20111e-07	Psmb10	Proteasome subunit beta type-10	111.606	2.11606
Q8K1T1	1.64963e-05	0.000164221	Lrrc25	Leucine-rich repeat-containing protein 25	111.389	2.11389
P97864	0.000106989	0.000721937	Casp7	Caspase-7	111.342	2.11342
Q8R3P2	4.71746e-05	0.000377191	Dtx2	Probable E3 ubiquitin-protein ligase DTX2	111.148	2.11148
P05480	8.19214e-06	9.45113e-05	Src	Neuronal proto-oncogene tyrosine-protein kinase Src	110.551	2.10551
Q8K211	9.50859e-10	8.53879e-08	Slc31a1	High affinity copper uptake protein 1	109.234	2.09234
Q62191	0.000107568	0.000724862	Trim21	E3 ubiquitin-protein ligase TRIM21	109.179	2.09179
Q6SJQ7	6.31053e-07	1.26142e-05	Cd300lf	CMRF35-like molecule 1	107.043	2.07043
Q91YX0	3.09139e-05	0.000267988	Themis2	Protein THEMIS2	105.82	2.0582
O35711	2.93024e-06	4.17013e-05	Ppfibp2	Liprin-beta-2	104.113	2.04113
P42227	1.5123e-05	0.000153655	Stat3	Signal transducer and activator of transcription 3	104.022	2.04022
Q9DAI2	1.13719e-08	5.71199e-07	Ift22	Intraflagellar transport protein 22 homolog	102.636	2.02636
P16460	9.73917e-06	0.000108356	Ass1	Argininosuccinate synthase	102.593	2.02593
Q9Z2H6	0.00174669	0.00614461	Clec4d	C-type lectin domain family 4 member D	100.737	2.00737
Q8BYI6	3.34344e-05	0.000285537	Lpcat2	Lysophosphatidylcholine acyltransferase 2	99.4489	1.99449
Q9CR02	3.34472e-06	4.61156e-05	Tma16	Translation machinery-associated protein 16	99.3516	1.99352
P97372	2.50341e-06	3.67655e-05	Psme2	Proteasome activator complex subunit 2	97.4594	1.97459
Q9D4J7	0.019293	0.03541	Phf6	PHD finger protein 6	95.9043	1.95904
Q69Z37	2.50189e-08	1.04298e-06	Samd9l	Sterile alpha motif domain-containing protein 9-like	94.5467	1.94547
Q8K201	0.00036041	0.00184924	Kct2	Keratinocyte-associated transmembrane protein 2	93.7952	1.93795
Q9R1S8	0.010989	0.0236532	Capn7	Calpain-7	93.7442	1.93744
Q9QYB1	1.79512e-07	4.70176e-06	Clic4	Chloride intracellular channel protein 4	93.426	1.93426
P70677	5.14426e-06	6.47114e-05	Casp3	Caspase-3	92.5722	1.92572
O54901	6.69074e-08	2.20596e-06	Cd200	OX-2 membrane glycoprotein	92.2428	1.92243
Q9CWT3	3.90266e-05	0.000323522	Snx10	Sorting nexin-10	91.8949	1.91895
Q9WTX8	0.0054851	0.0142703	Mad1l1	Mitotic spindle assembly checkpoint protein MAD1	91.8171	1.91817
Q99KQ4	8.9745e-07	1.65988e-05	Nampt	Nicotinamide phosphoribosyltransferase	90.7857	1.90786
Q80YA3	6.09795e-06	7.43741e-05	Ddhd1	Phospholipase DDHD1	90.088	1.90088
Q80X90	1.66503e-07	4.43889e-06	Flnb	Filamin-B	88.8313	1.88831
Q03366	0.014046	0.0282018	Ccl7	C-C motif chemokine 7	88.1466	1.88147
P58058	1.70438e-05	0.000168442	Nadk	NAD kinase	87.9691	1.87969
P57080	9.54127e-06	0.000106725	Usp25	Ubiquitin carboxyl-terminal hydrolase 25	87.387	1.87387
Q64695	1.24883e-07	3.53655e-06	Procr	Endothelial protein C receptor	86.5811	1.86581
Q99J72	0.000488275	0.00233619	Apobec3	DNA dC->dU-editing enzyme APOBEC-3	86.4126	1.86413
P70460	8.27545e-07	1.56019e-05	Vasp	Vasodilator-stimulated phosphoprotein	85.9737	1.85974
Q61735	2.5433e-05	0.00023082	Cd47	Leukocyte surface antigen CD47	85.6758	1.85676
Q9D3G5	6.82438e-05	0.00050547	Stx11	Syntaxin-11	85.0188	1.85019
O35368	0.000102916	0.000698711	Ifi203	Interferon-activable protein 203	84.6259	1.84626
Q64281	7.73166e-08	2.4381e-06	Lilrb4	Leukocyte immunoglobulin-like receptor subfamily B member 4	84.5097	1.8451
Q9D1L0	3.47909e-08	1.34148e-06	Chchd2	Coiled-coil-helix-coiled-coil-helix domain-containing protein 2	84.2476	1.84248
Q9CZS1	0.000152719	0.000948765	Aldh1b1	Aldehyde dehydrogenase X, mitochondrial	84.077	1.84077
O35613	0.000101989	0.000693879	Daxx	Death domain-associated protein 6	82.7623	1.82762
Q64455	3.53379e-05	0.000299014	Ptprj	Receptor-type tyrosine-protein phosphatase eta	82.2108	1.82211
O35344	2.55417e-08	1.06199e-06	Kpna3	Importin subunit alpha-4	82.1355	1.82135
Q8K1N1	0.0275727	0.045604	Pnpla8	Calcium-independent phospholipase A2-gamma	82.1232	1.82123
P99029	3.13301e-07	7.23074e-06	Prdx5	Peroxiredoxin-5, mitochondrial	82.0087	1.82009
P63037	3.34907e-05	0.000285711	Dnaja1	DnaJ homolog subfamily A member 1	81.0031	1.81003
Q9JHK5	4.60984e-09	2.87507e-07	Plek	Pleckstrin	80.6779	1.80678
Q9CZE3	1.21727e-06	2.09187e-05	Rab32	Ras-related protein Rab-32	80.5918	1.80592
Q99M15	4.28725e-06	5.62999e-05	Pstpip2	Proline-serine-threonine phosphatase-interacting protein 2	79.381	1.79381
Q9D8B3	3.63424e-08	1.38234e-06	Chmp4b	Charged multivesicular body protein 4b	79.3188	1.79319
Q61549	2.14792e-07	5.38661e-06	Adgre1	Adhesion G protein-coupled receptor E1	79.1564	1.79156
Q921T2	4.23295e-10	4.64885e-08	Tor1aip1	Torsin-1A-interacting protein 1	78.9064	1.78906
P09055	1.80036e-07	4.71291e-06	Itgb1	Integrin beta-1	78.6437	1.78644
Q6ZQ58	4.36177e-08	1.59333e-06	Larp1	La-related protein 1	78.6405	1.7864
Q8BVW3	8.30917e-05	0.000592304	Trim14	Tripartite motif-containing protein 14	78.4678	1.78468
P59808	7.81792e-05	0.000564957	Sash1	SAM and SH3 domain-containing protein 1	78.2617	1.78262
Q9JJF9	1.99686e-05	0.000190719	Sppl2a	Signal peptide peptidase-like 2A	78.0411	1.78041
Q61462	2.43556e-06	3.5968e-05	Cyba	Cytochrome b-245 light chain	78.0261	1.78026
P97371	1.32364e-05	0.00013825	Psme1	Proteasome activator complex subunit 1	78.0231	1.78023
Q99PG2	4.16916e-08	1.54002e-06	Ogfr	Opioid growth factor receptor	77.6106	1.77611
Q61093	3.17989e-06	4.42904e-05	Cybb	Cytochrome b-245 heavy chain	77.3922	1.77392
Q6PDG8	0.012704	0.0262463	Mon1a	Vacuolar fusion protein MON1 homolog A	76.6818	1.76682
Q9QUN7	1.6843e-06	2.68937e-05	Tlr2	Toll-like receptor 2	75.883	1.75883
P70122	0.000595835	0.00271954	Sbds	Ribosome maturation protein SBDS	75.8341	1.75834
O08586	0.0236948	0.0409557	Pten	Phosphatidylinositol 3,4,5-trisphosphate 3-phosphatase and dual-specificity protein phosphatase PTEN	75.7809	1.75781
Q6P1H6	1.43161e-05	0.000147337	Ankle2	Ankyrin repeat and LEM domain-containing protein 2	74.8167	1.74817
Q64519	0.0153883	0.0301222	Sdc3	Syndecan-3	74.7376	1.74738
Q9JK48	8.81216e-05	0.000619561	Sh3glb1	Endophilin-B1	74.3323	1.74332
Q99PQ1	1.02758e-06	1.85534e-05	Trim12a	Tripartite motif-containing protein 12A	73.1771	1.73177
Q60770	0.000158877	0.000979124	Stxbp3	Syntaxin-binding protein 3	73.0965	1.73097
Q8R502	0.00073818	0.00320181	Lrrc8c	Volume-regulated anion channel subunit LRRC8C	72.9757	1.72976
Q9QXW9	3.82631e-06	5.14081e-05	Slc7a8	Large neutral amino acids transporter small subunit 2	72.1809	1.72181
Q3TN34	1.05057e-06	1.87978e-05	Micall2	MICAL-like protein 2	71.9176	1.71918
P97426	0.00311151	0.00944404	Ear1	Eosinophil cationic protein 1	71.6306	1.71631
P51670	1.85948e-07	4.81111e-06	Ccl9	C-C motif chemokine 9	71.5721	1.71572
P16627	1.40573e-05	0.000145239	Hspa1l	Heat shock 70 kDa protein 1-like	71.4148	1.71415
Q62523	5.03615e-10	5.32135e-08	Zyx	Zyxin	70.7679	1.70768
P31938	5.05071e-08	1.78339e-06	Map2k1	Dual specificity mitogen-activated protein kinase kinase 1	70.702	1.70702
Q8R4B8	2.70505e-05	0.000242505	Nlrp3	NACHT, LRR and PYD domains-containing protein 3	70.5921	1.70592
C0HKG5;C0HKG6	0.0026667	0.00843478	Rnaset2a;Rnaset2b	Ribonuclease T2-A;Ribonuclease T2-B	70.0427	1.70043
Q8BZT9	2.77768e-07	6.5884e-06	Lacc1	Purine nucleoside phosphorylase LACC1	69.6795	1.69679
Q99N07	0.00161663	0.00580481	Ms4a6d	Membrane-spanning 4-domains subfamily A member 6D	69.1121	1.69112
Q60710	8.1225e-05	0.000582824	Samhd1	Deoxynucleoside triphosphate triphosphohydrolase SAMHD1	68.5795	1.6858
P29452	2.97698e-05	0.000260814	Casp1	Caspase-1	68.5189	1.68519
P49817	9.94103e-11	1.57782e-08	Cav1	Caveolin-1	68.4046	1.68405
O35375	0.00049314	0.00235432	Nrp2	Neuropilin-2	67.1098	1.6711
Q99JY8	0.00048753	0.00233333	Plpp3	Phospholipid phosphatase 3	67.0363	1.67036
Q69ZB8	0.000929111	0.00380877	Zcchc2	Zinc finger CCHC domain-containing protein 2	66.5588	1.66559
O08573	5.36523e-05	0.000417321	Lgals9	Galectin-9	66.4784	1.66478
Q3UKC1	3.50507e-06	4.79281e-05	Tax1bp1	Tax1-binding protein 1 homolog	66.4277	1.66428
Q925N0	0.00200975	0.00681434	Sfxn5	Sideroflexin-5	66.1121	1.66112
Q8K4B2	0.000176289	0.00106031	Irak3	Interleukin-1 receptor-associated kinase 3	65.819	1.65819
Q3UG98	0.0027612	0.00865062	Nat9	N-acetyltransferase 9	65.5944	1.65594
P70343	0.0029589	0.00909759	Casp4	Caspase-4	65.4119	1.65412
P10852	2.09464e-05	0.000197843	Slc3a2	4F2 cell-surface antigen heavy chain	65.0396	1.6504
Q99N57	0.000624328	0.00281942	Raf1	RAF proto-oncogene serine/threonine-protein kinase	63.9843	1.63984
Q60780	1.52072e-05	0.000154314	Gas7	Growth arrest-specific protein 7	63.9311	1.63931
P02088	1.59254e-05	0.000160009	Hbb-b1	Hemoglobin subunit beta-1	63.3224	1.63322
P49282	4.72995e-06	6.05977e-05	Slc11a2	Natural resistance-associated macrophage protein 2	62.7574	1.62757
Q9Z108	1.49354e-05	0.000152137	Stau1	Double-stranded RNA-binding protein Staufen homolog 1	62.179	1.62179
Q8BU31	4.53708e-05	0.000364968	Rap2c	Ras-related protein Rap-2c	62.0856	1.62086
Q9JHQ5	5.32405e-06	6.65841e-05	Lztfl1	Leucine zipper transcription factor-like protein 1	61.9703	1.6197
Q8K136	0.000150061	0.000935984	Scnm1	Sodium channel modifier 1	61.9332	1.61933
Q9D8T2	0.000154802	0.00095871	Gsdmd	Gasdermin-D	61.7929	1.61793
P47713	2.83998e-05	0.000251393	Pla2g4a	Cytosolic phospholipase A2	61.6229	1.61623
Q78PG9	9.53867e-05	0.000658344	Ccdc25	Coiled-coil domain-containing protein 25	61.5899	1.6159
Q8C886	0.00392154	0.011203	Plekhn1	Probable pleckstrin homology domain-containing family N member 1	61.2786	1.61279
P00920	0.0086176	0.0198447	Ca2	Carbonic anhydrase 2	60.7919	1.60792
P21981	1.04061e-05	0.000114128	Tgm2	Protein-glutamine gamma-glutamyltransferase 2	60.1833	1.60183
P14429	0.0135119	0.0274163	H2-Q7	H-2 class I histocompatibility antigen, Q7 alpha chain	59.74	1.5974
Q8R105	0.00803188	0.018828	Vps37c	Vacuolar protein sorting-associated protein 37C	59.637	1.59637
Q9ESV0	0.00263807	0.00836511	Ddx24	ATP-dependent RNA helicase DDX24	58.8275	1.58827
P39428	0.00029095	0.0015722	Traf1	TNF receptor-associated factor 1	58.7914	1.58791
D3Z7Q2	0.000268789	0.00148076	Smim20	Small integral membrane protein 20	58.7075	1.58708
Q6PFQ7	3.2114e-05	0.000276634	Rasa4	Ras GTPase-activating protein 4	58.624	1.58624
P61600	0.00125495	0.00478255	Naa20	N-alpha-acetyltransferase 20	58.3579	1.58358
Q91X96	0.0091254	0.0206677	Rabif	Guanine nucleotide exchange factor MSS4	58.2881	1.58288
P34902	8.90304e-05	0.000624233	Il2rg	Cytokine receptor common subunit gamma	57.9452	1.57945
Q61595	0.000331131	0.00173345	Ktn1	Kinectin	57.8768	1.57877
P15307	2.02732e-07	5.13536e-06	Rel	Proto-oncogene c-Rel	57.8261	1.57826
Q9D6M3	5.0553e-06	6.38582e-05	Slc25a22	Mitochondrial glutamate carrier 1	57.6901	1.5769
Q04750	2.64811e-05	0.000238161	Top1	DNA topoisomerase 1	56.859	1.56859
P31266	0.00168024	0.00597182	Rbpj	Recombining binding protein suppressor of hairless	56.7145	1.56715
Q7TN98	3.05184e-05	0.00026533	Cpeb4	Cytoplasmic polyadenylation element-binding protein 4	56.4086	1.56409
Q9EST4	0.0110168	0.0236951	Psmg2	Proteasome assembly chaperone 2	56.1185	1.56119
Q8CFA1	7.39444e-06	8.68606e-05	Irak2	Interleukin-1 receptor-associated kinase-like 2	55.6227	1.55623
P97820	1.8867e-05	0.000182645	Map4k4	Mitogen-activated protein kinase kinase kinase kinase 4	55.0446	1.55045
Q99PP6	0.00111206	0.00436511	Trim34a	Tripartite motif-containing protein 34A	54.8615	1.54861
O35623	0.000752861	0.00325053	Bet1	BET1 homolog	54.8514	1.54851
Q62245	0.0145856	0.0290013	Sos1	Son of sevenless homolog 1	54.4915	1.54492
O08599	0.000360079	0.00184805	Stxbp1	Syntaxin-binding protein 1	54.3839	1.54384
P25799	1.15987e-05	0.000124708	Nfkb1	Nuclear factor NF-kappa-B p105 subunit	54.2806	1.54281
Q99J93	0.00639582	0.0159358	Ifitm2	Interferon-induced transmembrane protein 2	54.0144	1.54014
Q9CXW3	3.2172e-05	0.000277017	Cacybp	Calcyclin-binding protein	53.4616	1.53462
Q9CR50	0.029371	0.0477122	Rchy1	RING finger and CHY zinc finger domain-containing protein 1	53.4597	1.5346
Q9JM96	0.0138776	0.0279612	Cdc42ep4	Cdc42 effector protein 4	53.2845	1.53284
Q8R180	3.62142e-05	0.000304648	Ero1a	ERO1-like protein alpha	53.2143	1.53214
Q9R0E1	2.73179e-05	0.000244032	Plod3	Multifunctional procollagen lysine hydroxylase and glycosyltransferase LH3	52.846	1.52846
Q8CJ53	6.89226e-07	1.34947e-05	Trip10	Cdc42-interacting protein 4	52.4922	1.52492
Q3UZA1	0.000324818	0.00170638	Rcsd1	CapZ-interacting protein	52.4355	1.52435
Q04863	0.00210099	0.00705211	Relb	Transcription factor RelB	52.4188	1.52419
Q924D0	0.00444657	0.0122615	Rtn4ip1	Reticulon-4-interacting protein 1, mitochondrial	51.8149	1.51815
P97287	1.11755e-05	0.000121093	Mcl1	Induced myeloid leukemia cell differentiation protein Mcl-1 homolog	51.7968	1.51797
P17809	1.36473e-06	2.28366e-05	Slc2a1	Solute carrier family 2, facilitated glucose transporter member 1	51.712	1.51712
P35283	0.000196168	0.00115373	Rab12	Ras-related protein Rab-12	51.6016	1.51602
O89110	0.000340783	0.00177097	Casp8	Caspase-8	51.4732	1.51473
Q3UFK8	0.0043628	0.0120884	Frmd8	FERM domain-containing protein 8	50.7068	1.50707
Q3TB92	0.000514411	0.00242985	Milr1	Allergin-1	50.53	1.5053
Q8BGS7	0.00150117	0.00548713	Cept1	Choline/ethanolaminephosphotransferase 1	50.5204	1.5052
Q3UJU9	0.00300564	0.00920526	Rmdn3	Regulator of microtubule dynamics protein 3	50.453	1.50453
P58681	5.8129e-06	7.15183e-05	Tlr7	Toll-like receptor 7	50.3535	1.50354
Q9Z0H7	0.000150668	0.000938463	Bcl10	B-cell lymphoma/leukemia 10	50.3318	1.50332
Q80XS6	0.00253508	0.00811843	Samd4b	Protein Smaug homolog 2	50.2093	1.50209
Q8BU11	0.00117862	0.00455929	Tox4	TOX high mobility group box family member 4	50.0993	1.50099
P26645	2.78984e-08	1.13528e-06	Marcks	Myristoylated alanine-rich C-kinase substrate	50.0006	1.50001
P35700	0.000543825	0.00254065	Prdx1	Peroxiredoxin-1	49.6959	1.49696
Q9D6J6	5.79014e-07	1.1751e-05	Ndufv2	NADH dehydrogenase [ubiquinone] flavoprotein 2, mitochondrial	-33.129	0.66871
O55234	0.0127457	0.0263121	Psmb5	Proteasome subunit beta type-5	-33.3284	0.666716
O88508	0.000156766	0.000968287	Dnmt3a	DNA (cytosine-5)-methyltransferase 3A	-33.4481	0.665519
Q9CYH6	4.74544e-05	0.000378985	Rrs1	Ribosome biogenesis regulatory protein homolog	-33.881	0.66119
Q9Z1G4	1.56751e-05	0.000158155	Atp6v0a1	V-type proton ATPase 116 kDa subunit a1	-34.0394	0.659606
Q6Y685	0.014562	0.0289697	Tacc1	Transforming acidic coiled-coil-containing protein 1	-34.3013	0.656987
Q99P91	9.10538e-06	0.00010284	Gpnmb	Transmembrane glycoprotein NMB	-34.3397	0.656603
Q6P3A9	1.22794e-05	0.000130261	Arl11	ADP-ribosylation factor-like protein 11	-35.0197	0.649803
O08663	0.00169191	0.00600069	Metap2	Methionine aminopeptidase 2	-35.1844	0.648156
Q5SW19	9.9157e-06	0.000109961	Cluh	Clustered mitochondria protein homolog	-35.197	0.64803
Q91WD5	0.0219707	0.0388363	Ndufs2	NADH dehydrogenase [ubiquinone] iron-sulfur protein 2, mitochondrial	-35.6429	0.643571
P16879	2.60959e-05	0.000235672	Fes	Tyrosine-protein kinase Fes/Fps	-35.6632	0.643368
O08912	0.00285134	0.00885349	Galnt1	Polypeptide N-acetylgalactosaminyltransferase 1	-35.6969	0.643031
Q9R210	1.87895e-05	0.000182079	Tfeb	Transcription factor EB	-35.7185	0.642815
O88455	0.0149794	0.0295543	Dhcr7	7-dehydrocholesterol reductase	-36.1901	0.638099
Q3UE31	0.00194871	0.00665733	NaN	Uncharacterized protein KIAA0930 homolog	-36.3034	0.636966
Q9R0P4	0.000811783	0.00344572	Smap	Small acidic protein	-36.3147	0.636853
Q8K352	0.0115401	0.0244976	Sash3	SAM and SH3 domain-containing protein 3	-36.4509	0.635491
P70665	0.0234776	0.0407136	Siae	Sialate O-acetylesterase	-36.5683	0.634317
P97814	9.02867e-05	0.000630792	Pstpip1	Proline-serine-threonine phosphatase-interacting protein 1	-36.5858	0.634142
Q80VP0	0.00146074	0.00537184	Tecpr1	Tectonin beta-propeller repeat-containing protein 1	-36.6539	0.633461
P58044	0.00537654	0.0140644	Idi1	Isopentenyl-diphosphate Delta-isomerase 1	-37.0021	0.629979
Q8R4Y4	0.00187507	0.00647253	Stab1	Stabilin-1	-37.0591	0.629409
Q8BGA2	0.0270658	0.045038	Lhfpl2	LHFPL tetraspan subfamily member 2 protein	-37.4126	0.625874
Q7TSI1	0.00266469	0.00842961	Plekhm1	Pleckstrin homology domain-containing family M member 1	-37.8837	0.621163
O70480	0.0240386	0.0413652	Vamp4	Vesicle-associated membrane protein 4	-38.1832	0.618168
Q9DC28	3.40625e-06	4.6802e-05	Csnk1d	Casein kinase I isoform delta	-38.2015	0.617985
P22315	0.000713992	0.00312079	Fech	Ferrochelatase, mitochondrial	-38.2479	0.617521
Q9WTN0	0.0217718	0.0385947	Ggps1	Geranylgeranyl pyrophosphate synthase	-38.4455	0.615545
Q9QYS9	0.000408403	0.00203792	Qki	Protein quaking	-38.5055	0.614945
Q9DCT2	6.55497e-05	0.000489079	Ndufs3	NADH dehydrogenase [ubiquinone] iron-sulfur protein 3, mitochondrial	-38.8232	0.611768
Q8K0D0	0.0181038	0.0338495	Cdk17	Cyclin-dependent kinase 17	-38.8314	0.611686
P40240	0.00286391	0.0088827	Cd9	CD9 antigen	-38.8872	0.611128
Q9D8M4	0.00799259	0.0187608	Rpl7l1	60S ribosomal protein L7-like 1	-38.9862	0.610138
O89023	0.00490463	0.0131733	Tpp1	Tripeptidyl-peptidase 1	-39.2964	0.607036
P06797	1.33047e-05	0.000138771	Ctsl	Procathepsin L	-39.3406	0.606594
Q62084	5.09361e-05	0.000400695	Ppp1r14b	Protein phosphatase 1 regulatory subunit 14B	-39.3511	0.606489
P54818	0.0166892	0.0319384	Galc	Galactocerebrosidase	-39.3773	0.606227
Q9R257	0.00117533	0.00455044	Hebp1	Heme-binding protein 1	-39.3986	0.606014
Q9D771	0.00585939	0.0149676	Pacc1	Proton-activated chloride channel	-39.4733	0.605267
P59759	0.000902588	0.00373174	Mrtfb	Myocardin-related transcription factor B	-39.8409	0.601591
Q8CAY6	0.00302984	0.0092582	Acat2	Acetyl-CoA acetyltransferase, cytosolic	-40.0906	0.599094
Q3U0Y2	0.000383619	0.00194307	Tmem35b	Transmembrane protein 35B	-40.2091	0.597909
Q62432	0.00513314	0.013596	Smad2	Mothers against decapentaplegic homolog 2	-40.2356	0.597644
P43883	0.000891956	0.00369514	Plin2	Perilipin-2	-40.3283	0.596717
Q8CHT3	0.0155454	0.0303463	Ints5	Integrator complex subunit 5	-40.3498	0.596502
P17918	0.00239199	0.00778121	Pcna	Proliferating cell nuclear antigen	-40.6107	0.593893
P70158	0.00201288	0.00682156	Smpdl3a	Acid sphingomyelinase-like phosphodiesterase 3a	-40.6568	0.593432
Q04899	0.0165898	0.0318157	Cdk18	Cyclin-dependent kinase 18	-40.6929	0.593071
Q71FD7	6.53195e-08	2.16582e-06	Fblim1	Filamin-binding LIM protein 1	-40.86	0.5914
Q3TH73	0.0225661	0.0395623	Ttyh2	Protein tweety homolog 2	-40.8825	0.591175
Q8BYW1	0.00036514	0.00186989	Arhgap25	Rho GTPase-activating protein 25	-41.1905	0.588095
Q9CPQ1	0.00030654	0.00163481	Cox6c	Cytochrome c oxidase subunit 6C	-41.2614	0.587386
O35598	0.0011935	0.00460345	Adam10	Disintegrin and metalloproteinase domain-containing protein 10	-41.6066	0.583934
Q91YT0	1.88479e-07	4.862e-06	Ndufv1	NADH dehydrogenase [ubiquinone] flavoprotein 1, mitochondrial	-41.8084	0.581916
Q920E5	0.000974369	0.00394282	Fdps	Farnesyl pyrophosphate synthase	-41.8195	0.581805
O09159	0.00357321	0.01047	Man2b1	Lysosomal alpha-mannosidase	-42.1753	0.578247
Q9WU81	8.0457e-08	2.50457e-06	Slc37a2	Glucose-6-phosphate exchanger SLC37A2	-42.2001	0.577999
Q91VU0	8.73697e-07	1.62656e-05	Fam3c	Protein FAM3C	-42.3532	0.576468
Q91WC9	3.09466e-05	0.000268222	Daglb	Diacylglycerol lipase-beta	-42.3556	0.576444
Q9D0Y8	0.0238588	0.041148	Mrpl52	39S ribosomal protein L52, mitochondrial	-42.418	0.57582
P30993	0.000393814	0.0019821	C5ar1	C5a anaphylatoxin chemotactic receptor 1	-42.9234	0.570766
O55091	1.31045e-05	0.000137233	Impact	Protein IMPACT	-43.059	0.56941
Q05910	0.000195183	0.00114878	Adam8	Disintegrin and metalloproteinase domain-containing protein 8	-43.1189	0.568811
Q91WM2	0.0154059	0.0301443	Hdhd5	Haloacid dehalogenase-like hydrolase domain-containing 5	-43.2752	0.567248
Q6R5N8	0.000818522	0.00346667	Tlr13	Toll-like receptor 13	-43.4967	0.565033
Q8VEE4	0.0309234	0.0494634	Rpa1	Replication protein A 70 kDa DNA-binding subunit	-43.7488	0.562512
Q8R1G2	0.0108864	0.0234956	Cmbl	Carboxymethylenebutenolidase homolog	-44.2013	0.557987
Q61207	2.22748e-06	3.35696e-05	Psap	Prosaposin	-44.2315	0.557685
P48410	0.000682504	0.00301352	Abcd1	ATP-binding cassette sub-family D member 1	-44.2493	0.557507
P00397	3.23048e-06	4.48382e-05	Mtco1	Cytochrome c oxidase subunit 1	-44.5293	0.554707
P21460	0.000688537	0.00303555	Cst3	Cystatin-C	-44.6061	0.553939
P08905	6.83086e-07	1.33909e-05	Lyz2	Lysozyme C-2	-44.8429	0.551571
Q9DC70	0.000611556	0.00277591	Ndufs7	NADH dehydrogenase [ubiquinone] iron-sulfur protein 7, mitochondrial	-45.0221	0.549779
P00405	6.25593e-09	3.59652e-07	Mtco2	Cytochrome c oxidase subunit 2	-45.2588	0.547412
Q6P5F7	0.007464	0.0178319	Ttyh3	Protein tweety homolog 3	-45.6047	0.543953
Q9DCH6	0.00821049	0.0191509	Zfand6	AN1-type zinc finger protein 6	-45.6447	0.543553
O54782	0.000105436	0.000712968	Man2b2	Epididymis-specific alpha-mannosidase	-45.7027	0.542973
Q9D8S9	0.00978514	0.0217279	Bola1	BolA-like protein 1	-45.8913	0.541087
Q61830	9.84997e-05	0.000673913	Mrc1	Macrophage mannose receptor 1	-45.9139	0.540861
P11680	0.0284883	0.0466971	Cfp	Properdin	-46.3675	0.536325
Q61144	0.000102025	0.000694025	Psen2	Presenilin-2	-46.3712	0.536288
Q8VHN8	0.0149539	0.0295185	Nudt16l1	Tudor-interacting repair regulator protein	-46.5414	0.534586
Q9CQA3	4.24658e-05	0.000346205	Sdhb	Succinate dehydrogenase [ubiquinone] iron-sulfur subunit, mitochondrial	-46.6783	0.533217
Q62351	0.0186029	0.0344965	Tfrc	Transferrin receptor protein 1	-46.8011	0.531989
Q80WC7	0.00220841	0.00732469	Agfg2	Arf-GAP domain and FG repeat-containing protein 2	-47.1528	0.528472
Q61263	1.3115e-06	2.21378e-05	Soat1	Sterol O-acyltransferase 1	-47.1829	0.528171
Q04447	0.0180108	0.0337233	Ckb	Creatine kinase B-type	-47.345	0.52655
Q60790	0.00096927	0.00392789	Rasa3	Ras GTPase-activating protein 3	-47.3961	0.526039
Q61739	3.89029e-05	0.000322875	Itga6	Integrin alpha-6	-47.572	0.52428
P19096	6.86188e-05	0.000507539	Fasn	Fatty acid synthase	-47.6643	0.523357
Q921G7	5.84479e-05	0.000446552	Etfdh	Electron transfer flavoprotein-ubiquinone oxidoreductase, mitochondrial	-47.798	0.52202
P56542	0.000193369	0.00113996	Dnase2	Deoxyribonuclease-2-alpha	-47.9529	0.520471
Q02105	2.44821e-05	0.000223848	C1qc	Complement C1q subcomponent subunit C	-48.117	0.51883
Q8R1S4	3.25821e-05	0.000279909	Mtss1	Protein MTSS 1	-48.1755	0.518245
Q6ZPT1	2.82479e-05	0.000250327	Klhl9	Kelch-like protein 9	-48.2338	0.517662
P08508	3.75692e-07	8.35342e-06	Fcgr3	Low affinity immunoglobulin gamma Fc region receptor III	-48.2585	0.517415
P97377	0.000536103	0.00251219	Cdk2	Cyclin-dependent kinase 2	-48.7409	0.512591
P56391	1.08416e-07	3.13717e-06	Cox6b1	Cytochrome c oxidase subunit 6B1	-49.2287	0.507713
Q8VEA8	0.000901697	0.00372902	Rab7b	Ras-related protein Rab-7b	-49.3495	0.506505
Q8BJ56	0.000872352	0.00363534	Pnpla2	Patatin-like phospholipase domain-containing protein 2	-49.5121	0.504879
P48771	0.000810611	0.00344201	Cox7a2	Cytochrome c oxidase subunit 7A2, mitochondrial	-49.5956	0.504044
Q99LY9	1.18578e-05	0.000126789	Ndufs5	NADH dehydrogenase [ubiquinone] iron-sulfur protein 5	-49.6098	0.503902
Q9CRA4	0.000975036	0.00394449	Msmo1	Methylsterol monooxygenase 1	-49.9685	0.500315
Q8QZY6	0.00416748	0.011704	Tspan14	Tetraspanin-14	-49.9731	0.500269
Q9CXZ1	1.03784e-08	5.29718e-07	Ndufs4	NADH dehydrogenase [ubiquinone] iron-sulfur protein 4, mitochondrial	-50.0404	0.499596
O35969	0.0112774	0.0240822	Gamt	Guanidinoacetate N-methyltransferase	-50.0663	0.499337
Q9Z1P6	2.90761e-07	6.82595e-06	Ndufa7	NADH dehydrogenase [ubiquinone] 1 alpha subcomplex subunit 7	-50.1287	0.498713
P43024	6.52639e-05	0.000487441	Cox6a1	Cytochrome c oxidase subunit 6A1, mitochondrial	-50.5511	0.494489
P09581	0.000138392	0.000880163	Csf1r	Macrophage colony-stimulating factor 1 receptor	-50.7147	0.492853
O35405	5.19618e-06	6.52754e-05	Pld3	5'-3' exonuclease PLD3	-51.0922	0.489078
Q07113	2.79491e-05	0.000248186	Igf2r	Cation-independent mannose-6-phosphate receptor	-52.4533	0.475467
Q8R4K2	2.31365e-07	5.71819e-06	Irak4	Interleukin-1 receptor-associated kinase 4	-52.7526	0.472474
P10923	0.000260153	0.00144099	Spp1	Osteopontin	-52.8308	0.471692
Q61543	0.000534407	0.00250646	Glg1	Golgi apparatus protein 1	-52.9003	0.470997
Q91VD9	4.26218e-08	1.56632e-06	Ndufs1	NADH-ubiquinone oxidoreductase 75 kDa subunit, mitochondrial	-52.9398	0.470602
Q8VEB4	0.000205425	0.00119522	Pla2g15	Phospholipase A2 group XV	-53.4903	0.465097
P06869	6.83355e-06	8.13318e-05	Plau	Urokinase-type plasminogen activator	-53.5322	0.464678
P52019	0.00497686	0.0132991	Sqle	Squalene monooxygenase	-53.9076	0.460924
Q8VDV3	4.63396e-09	2.88635e-07	Rab3il1	Guanine nucleotide exchange factor for Rab-3A	-53.9369	0.460631
P22893	0.0181987	0.0339762	Zfp36	mRNA decay activator protein ZFP36	-54.1919	0.458081
Q9CQ75	7.3643e-06	8.65704e-05	Ndufa2	NADH dehydrogenase [ubiquinone] 1 alpha subcomplex subunit 2	-54.4816	0.455184
Q8BGW1	0.0213321	0.0380566	Fto	Alpha-ketoglutarate-dependent dioxygenase FTO	-56.5902	0.434098
P03893	0.00246348	0.00795635	Mtnd2	NADH-ubiquinone oxidoreductase chain 2	-57.5919	0.424081
P41242	0.0165952	0.0318227	Matk	Megakaryocyte-associated tyrosine-protein kinase	-57.6799	0.423201
P04370	0.0292167	0.0475262	Mbp	Myelin basic protein	-57.6848	0.423152
Q08857	1.25265e-08	6.20791e-07	Cd36	Platelet glycoprotein 4	-57.7668	0.422332
Q9QZ15	2.75452e-08	1.1257e-06	Clec4a	C-type lectin domain family 4 member A	-57.8829	0.421171
Q6DFX2	0.000816323	0.00346012	Antxr2	Anthrax toxin receptor 2	-58.9219	0.410781
O88935	0.0135329	0.0274531	Syn1	Synapsin-1	-59.9149	0.400851
P34960	1.47568e-06	2.42432e-05	Mmp12	Macrophage metalloelastase	-60.9499	0.390501
Q91ZX7	1.46916e-09	1.16448e-07	Lrp1	Prolow-density lipoprotein receptor-related protein 1	-61.1513	0.388487
Q9JHF7	5.44174e-07	1.11817e-05	Hpgds	Hematopoietic prostaglandin D synthase	-61.4827	0.385173
Q9WUR9	0.00190029	0.00653715	Ak4	Adenylate kinase 4, mitochondrial	-61.5677	0.384323
P11152	0.000198284	0.00116312	Lpl	Lipoprotein lipase	-62.475	0.37525
Q80YW0	1.18374e-05	0.000126628	Cyth4	Cytohesin-4	-62.7616	0.372384
Q8CI59	2.78591e-05	0.000247755	Steap3	Metalloreductase STEAP3	-62.8049	0.371951
P27784	2.85024e-07	6.721e-06	Ccl6	C-C motif chemokine 6	-63.7394	0.362606
Q9CZX0	0.000606139	0.0027563	Elp3	Elongator complex protein 3	-64.9498	0.350502
Q8BVM9	0.0186112	0.0345053	Phf11a	PHD finger protein 11A	-66.4811	0.335189
Q9D8C2	0.0118819	0.0250197	Tspan13	Tetraspanin-13	-67.6719	0.323281
Q99NH8	0.000143105	0.000901942	Trem2	Triggering receptor expressed on myeloid cells 2	-67.7549	0.322451
P97333	3.50709e-09	2.3142e-07	Nrp1	Neuropilin-1	-67.9573	0.320427
Q62425	4.45648e-06	5.79646e-05	Ndufa4	Cytochrome c oxidase subunit NDUFA4	-68.3761	0.316239
Q9Z0M5	6.37154e-07	1.26937e-05	Lipa	Lysosomal acid lipase/cholesteryl ester hydrolase	-68.9812	0.310188
Q01237	5.6542e-07	1.1529e-05	Hmgcr	3-hydroxy-3-methylglutaryl-coenzyme A reductase	-69.1415	0.308585
P98086	0.00979319	0.0217417	C1qa	Complement C1q subcomponent subunit A	-70.1462	0.298538
P05017	4.33077e-06	5.67155e-05	Igf1	Insulin-like growth factor I	-70.7371	0.292629
Q8R3K3	0.0102204	0.0224389	Ptcd2	Pentatricopeptide repeat-containing protein 2, mitochondrial	-71.0356	0.289644
Q60778	0.00174144	0.00613085	Nfkbib	NF-kappa-B inhibitor beta	-71.0704	0.289296
Q6QLQ4	0.000128084	0.000828694	Clec7a	C-type lectin domain family 7 member A	-71.3774	0.286226
O89103	2.2428e-06	3.37686e-05	Cd93	Complement component C1q receptor	-79.6068	0.203932

## Sheet: EPS PA57 Table S3
ProteinGroups	Pvalue	Qvalue	Genes	ProteinDescriptions	% Change	Ratio
P01582	5.33566e-06	6.66769e-05	Il1a	Interleukin-1 alpha	4945.15	50.4515
P54987	3.22085e-06	4.47175e-05	Acod1	Cis-aconitate decarboxylase	3701.59	38.0159
Q9R0Q8	5.91194e-08	2.01166e-06	Clec4e	C-type lectin domain family 4 member E	3300.92	34.0092
P27512	4.76369e-06	6.09244e-05	Cd40	Tumor necrosis factor receptor superfamily member 5	2847.67	29.4767
P10749	7.47914e-06	8.77045e-05	Il1b	Interleukin-1 beta	2795.35	28.9535
P18581	7.03586e-07	1.37188e-05	Slc7a2	Cationic amino acid transporter 2	2496.5	25.965
Q64345	1.21885e-09	1.01445e-07	Ifit3	Interferon-induced protein with tetratricopeptide repeats 3	2344.21	24.4421
Q3U5Q7	7.00122e-06	8.30172e-05	Cmpk2	UMP-CMP kinase 2, mitochondrial	2202.17	23.0217
Q64282	3.63669e-06	4.93718e-05	Ifit1	Interferon-induced protein with tetratricopeptide repeats 1	1785.58	18.8558
Q05769	2.37855e-07	5.8333e-06	Ptgs2	Prostaglandin G/H synthase 2	1675.38	17.7538
Q8CFB4	1.47942e-06	2.42795e-05	Gbp5	Guanylate-binding protein 5	1632.68	17.3268
Q64339	1.57837e-06	2.56045e-05	Isg15	Ubiquitin-like protein ISG15	1619.86	17.1986
Q8CBB9	1.06475e-09	9.19065e-08	Rsad2	Radical S-adenosyl methionine domain-containing protein 2	1597.86	16.9786
P30882	0.00265067	0.0083945	Ccl5	C-C motif chemokine 5	1597.11	16.9711
Q64112	7.37724e-09	4.0187e-07	Ifit2	Interferon-induced protein with tetratricopeptide repeats 2	1318.85	14.1885
Q8VI94	2.18641e-05	0.00020441	Oasl1	2'-5'-oligoadenylate synthase-like protein 1	1273.5	13.735
Q810Q5	1.16735e-06	2.02648e-05	Nmes1	Normal mucosa of esophagus-specific gene 1 protein	1056.1	11.561
Q9JM51	1.32533e-08	6.44771e-07	Ptges	Prostaglandin E synthase	1026.87	11.2687
Q8R2Q8	8.11675e-08	2.51962e-06	Bst2	Bone marrow stromal antigen 2	981.242	10.8124
Q3UUI3	7.25638e-09	3.98668e-07	Them4	Acyl-coenzyme A thioesterase THEM4	950.305	10.5031
Q8VCM3	6.653e-07	1.31176e-05	Zfyve21	Zinc finger FYVE domain-containing protein 21	863.524	9.63524
A6H5X4	8.01463e-10	7.59704e-08	Phf11	PHD finger protein 11	737.691	8.37691
Q9Z0E6	7.54904e-07	1.44925e-05	Gbp2	Guanylate-binding protein 2	734.463	8.34463
P28667	2.05808e-08	9.02871e-07	Marcksl1	MARCKS-related protein	729.479	8.29479
Q9EP73	0.000388384	0.00196138	Cd274	Programmed cell death 1 ligand 1	729.309	8.29309
P10810	1.46738e-06	2.41519e-05	Cd14	Monocyte differentiation antigen CD14	728.496	8.28496
P41216	2.93521e-05	0.000257999	Acsl1	Long-chain-fatty-acid--CoA ligase 1	727.475	8.27475
P09671	3.54733e-06	4.8351e-05	Sod2	Superoxide dismutase [Mn], mitochondrial	713.335	8.13335
Q62011	0.000785486	0.00335647	Pdpn	Podoplanin	683.364	7.83364
P29477	8.75295e-06	9.97278e-05	Nos2	Nitric oxide synthase, inducible	658.76	7.5876
P04918	1.66436e-07	4.43889e-06	Saa3	Serum amyloid A-3 protein	635.268	7.35268
O35457	3.11315e-08	1.24043e-06	Ccrl2	C-C chemokine receptor-like 2	634.484	7.34484
Q05915	8.12631e-07	1.5357e-05	Gch1	GTP cyclohydrolase 1	632.368	7.32368
Q9QY24	1.96996e-06	3.03785e-05	Zbp1	Z-DNA-binding protein 1	621.638	7.21638
P28033	1.11631e-08	5.61968e-07	Cebpb	CCAAT/enhancer-binding protein beta	608.265	7.08265
Q9CQW9	1.85883e-08	8.24405e-07	Ifitm3	Interferon-induced transmembrane protein 3	553.488	6.53488
Q64337	3.0437e-06	4.29191e-05	Sqstm1	Sequestosome-1	544.702	6.44702
P13597	4.73833e-06	6.06562e-05	Icam1	Intercellular adhesion molecule 1	531.862	6.31862
Q9WTK5	8.44986e-07	1.58609e-05	Nfkb2	Nuclear factor NF-kappa-B p100 subunit	528.559	6.28559
Q9QZU9	1.3661e-08	6.57904e-07	Ube2l6	Ubiquitin/ISG15-conjugating enzyme E2 L6	497.215	5.97215
P17515	0.0094342	0.0211899	Cxcl10	C-X-C motif chemokine 10	489.777	5.89777
Q91XB0	8.52797e-06	9.74678e-05	Trex1	Three-prime repair exonuclease 1	458.3	5.583
Q61107	8.6171e-06	9.83688e-05	Gbp4	Guanylate-binding protein 4	446.363	5.46363
P42082	1.06661e-06	1.89922e-05	Cd86	T-lymphocyte activation antigen CD86	443.916	5.43916
Q9WTV6	0.00377744	0.0109035	Usp18	Ubl carboxyl-terminal hydrolase 18	436.478	5.36478
Q5NBU8	1.31011e-05	0.000137227	Xaf1	XIAP-associated factor 1	430.923	5.30923
Q9D020	1.92708e-06	2.99007e-05	Nt5c3a	Cytosolic 5'-nucleotidase 3A	411.074	5.11074
O88536	3.03209e-05	0.00026419	Fpr2	Formyl peptide receptor 2	404.87	5.0487
Q8R5F7	1.67974e-05	0.000166317	Ifih1	Interferon-induced helicase C domain-containing protein 1	393.444	4.93444
Q05117	1.49446e-07	4.0798e-06	Acp5	Tartrate-resistant acid phosphatase type 5	384.828	4.84828
P08101	3.24174e-06	4.49422e-05	Fcgr2	Low affinity immunoglobulin gamma Fc region receptor II	363.163	4.63163
Q9R233	6.94561e-08	2.27274e-06	Tapbp	Tapasin	352.194	4.52194
Q2EMV9	1.97522e-05	0.000189221	Parp14	Protein mono-ADP-ribosyltransferase PARP14	348.032	4.48032
Q8CGE8	2.51685e-05	0.000229012	Ifi205a	Interferon-activable protein 205-A	347.612	4.47612
Q8C9E8	6.91264e-10	6.73968e-08	Calhm6	Calcium homeostasis modulator protein 6	339.715	4.39715
Q9D6N1	2.85749e-05	0.000252655	Ca13	Carbonic anhydrase 13	333.081	4.33081
Q61696	0.000249307	0.00139173	Hspa1a	Heat shock 70 kDa protein 1A	327.983	4.27983
F2Z461	4.83669e-06	6.15853e-05	Herc6	E3 ISG15--protein ligase Herc6	327.616	4.27616
P52624	3.09126e-06	4.34487e-05	Upp1	Uridine phosphorylase 1	318.112	4.18112
Q60787	2.62567e-05	0.000236766	Lcp2	Lymphocyte cytosolic protein 2	309.388	4.09388
Q3T9E4;Q62293	2.24606e-05	0.00020864	Tgtp2;Tgtp1	T-cell-specific guanine nucleotide triphosphate-binding protein 2;T-cell-specific guanine nucleotide triphosphate-binding protein 1	309.149	4.09149
Q99N08	1.03568e-05	0.000113784	Ms4a6c	Membrane-spanning 4-domains subfamily A member 6C	307.735	4.07735
Q9Z2F2	3.08345e-05	0.000267542	Oasl2	2'-5'-oligoadenylate synthase-like protein 2	306.456	4.06456
P42225	0.000176504	0.00106147	Stat1	Signal transducer and activator of transcription 1	305.007	4.05007
P56528	0.000174211	0.00105098	Cd38	ADP-ribosyl cyclase/cyclic ADP-ribose hydrolase 1	301.781	4.01781
P06339	0.000139151	0.000883574	H2-T23	H-2 class I histocompatibility antigen, D-37 alpha chain	293.496	3.93496
P01901	0.000112391	0.000750119	H2-K1	H-2 class I histocompatibility antigen, K-B alpha chain	291.149	3.91149
P21958	6.87374e-05	0.000508023	Tap1	Antigen peptide transporter 1	291.073	3.91073
P53690	5.74749e-08	1.97256e-06	Mmp14	Matrix metalloproteinase-14	289.322	3.89322
P97430	9.06279e-08	2.72477e-06	Slpi	Antileukoproteinase	285.717	3.85717
Q8JZX9	0.00438994	0.0121446	Cdc42ep2	Cdc42 effector protein 2	284.365	3.84365
E9Q555	7.0636e-05	0.000519803	Rnf213	E3 ubiquitin-protein ligase RNF213	281.621	3.81621
Q8BHK6	6.73556e-05	0.000500287	Slamf7	SLAM family member 7	281.111	3.81111
Q8CBA2	4.66852e-05	0.000373591	Slfn5	Schlafen family member 5	275.853	3.75853
P24063	4.50091e-06	5.83677e-05	Itgal	Integrin alpha-L	271.49	3.7149
Q8VI93	0.000126347	0.000819587	Oas3	2'-5'-oligoadenylate synthase 3	270.322	3.70322
Q9WVK4	5.86687e-05	0.00044781	Ehd1	EH domain-containing protein 1	270.194	3.70194
Q9WVL2	0.0001047	0.000708992	Stat2	Signal transducer and activator of transcription 2	267.382	3.67382
P51670	5.02689e-05	0.000396557	Ccl9	C-C motif chemokine 9	260.033	3.60033
O35892	7.3865e-08	2.36018e-06	Sp100	Nuclear autoantigen Sp-100	256.46	3.5646
Q9JL16	1.10669e-06	1.9488e-05	Isg20	Interferon-stimulated gene 20 kDa protein	251.982	3.51982
P04186	3.65939e-05	0.000307167	Cfb	Complement factor B	244.261	3.44261
Q99J87	0.000144137	0.000906614	Dhx58	Probable ATP-dependent RNA helicase DHX58	241.906	3.41906
Q3UIR3	1.98978e-05	0.000190234	Dtx3l	E3 ubiquitin-protein ligase DTX3L	238.223	3.38223
P12388	5.80758e-06	7.15062e-05	Serpinb2	Plasminogen activator inhibitor 2, macrophage	236.356	3.36356
Q6Q899	0.000104865	0.000709807	Ddx58	Antiviral innate immune response receptor RIG-I	235.177	3.35177
P11688	3.78699e-05	0.000315796	Itga5	Integrin alpha-5	233.406	3.33406
P08103	1.81296e-05	0.000176652	Hck	Tyrosine-protein kinase HCK	231.443	3.31443
P49817	1.27062e-09	1.05204e-07	Cav1	Caveolin-1	229.436	3.29436
P14430	5.04147e-05	0.000397468	H2-Q8	H-2 class I histocompatibility antigen, Q8 alpha chain	227.725	3.27725
Q8R366	4.68023e-08	1.68495e-06	Igsf8	Immunoglobulin superfamily member 8	223.622	3.23622
Q60715	8.48017e-06	9.70143e-05	P4ha1	Prolyl 4-hydroxylase subunit alpha-1	222.854	3.22854
P01887	6.27923e-09	3.60558e-07	B2m	Beta-2-microglobulin	220.053	3.20053
Q9D620	0.000164958	0.00100789	Rab11fip1	Rab11 family-interacting protein 1	219.051	3.19051
P14483	1.71696e-08	7.77496e-07	H2-Ab1	H-2 class II histocompatibility antigen, A beta chain	214.718	3.14718
Q8CAS9	0.000123469	0.000807478	Parp9	Protein mono-ADP-ribosyltransferase PARP9	214.433	3.14433
P14901	7.76792e-05	0.000561939	Hmox1	Heme oxygenase 1	210.971	3.10971
Q9QUN7	1.03037e-05	0.000113396	Tlr2	Toll-like receptor 2	208.918	3.08918
P35441	4.16685e-07	9.08567e-06	Thbs1	Thrombospondin-1	204.695	3.04695
P36371	4.91264e-06	6.23529e-05	Tap2	Antigen peptide transporter 2	202.243	3.02243
P11928	1.00325e-05	0.000110947	Oas1a	2'-5'-oligoadenylate synthase 1A	200.803	3.00803
Q8BVK9	1.0062e-05	0.000111197	Sp110	Sp110 nuclear body protein	194.393	2.94393
P06804	0.00059941	0.00273246	Tnf	Tumor necrosis factor	194.095	2.94095
Q60766	1.84091e-06	2.87976e-05	Irgm1	Immunity-related GTPase family M protein 1	193.548	2.93548
P37217	0.00167723	0.005965	Cd69	Early activation antigen CD69	189.623	2.89623
P58058	9.44751e-06	0.000105925	Nadk	NAD kinase	187.703	2.87703
Q9WVB0	0.000474829	0.00228536	Rbpms	RNA-binding protein with multiple splicing	187.355	2.87355
Q8BYI6	9.93265e-06	0.000110124	Lpcat2	Lysophosphatidylcholine acyltransferase 2	182.792	2.82792
Q3U2C5	1.37402e-06	2.29486e-05	Rnf149	E3 ubiquitin-protein ligase RNF149	181.812	2.81812
Q8BV49	0.000456185	0.00221617	Pyhin1	Pyrin and HIN domain-containing protein 1	181.405	2.81405
Q8BPX9	3.78987e-06	5.10047e-05	Slc15a3	Solute carrier family 15 member 3	181.215	2.81215
Q9Z2H6	0.00489724	0.0131608	Clec4d	C-type lectin domain family 4 member D	181.029	2.81029
P26151	0.000405941	0.00202839	Fcgr1	High affinity immunoglobulin gamma Fc receptor I	175.977	2.75977
Q03963	1.27187e-05	0.000133778	Eif2ak2	Interferon-induced, double-stranded RNA-activated protein kinase	174.093	2.74093
Q3UDF0	2.88619e-06	4.12706e-05	Slc2a6	Solute carrier family 2, facilitated glucose transporter member 6	174.057	2.74057
Q91VC9	3.61005e-05	0.000303799	Ghitm	Growth hormone-inducible transmembrane protein	173.428	2.73428
Q2TBA3	0.000133671	0.000857179	Malt1	Mucosa-associated lymphoid tissue lymphoma translocation protein 1 homolog	172.195	2.72195
P0DOV1	0.000206642	0.00120069	Mnda	Interferon-activable protein 205-B	171.045	2.71045
Q61549	0.000129781	0.000837523	Adgre1	Adhesion G protein-coupled receptor E1	169.235	2.69235
Q76N33	0.0232936	0.0404762	Stambpl1	AMSH-like protease	168.713	2.68713
Q9QZ85	0.000175763	0.00105803	Iigp1	Interferon-inducible GTPase 1	166.646	2.66646
Q80SU7	0.00036888	0.001885	Gvin1	Interferon-induced very large GTPase 1	165.871	2.65871
Q9ET26	2.00804e-06	3.08265e-05	Rnf114	E3 ubiquitin-protein ligase RNF114	164.222	2.64222
Q924D0	2.56806e-05	0.000232625	Rtn4ip1	Reticulon-4-interacting protein 1, mitochondrial	162.262	2.62262
Q8K4B2	5.3468e-05	0.000416159	Irak3	Interleukin-1 receptor-associated kinase 3	160.556	2.60556
Q3UU41	9.76578e-05	0.000669754	Scimp	SLP adapter and CSK-interacting membrane protein	159.722	2.59722
Q07797	3.75127e-06	5.06395e-05	Lgals3bp	Galectin-3-binding protein	158.028	2.58028
P14434	6.36816e-07	1.26922e-05	H2-Aa	H-2 class II histocompatibility antigen, A-B alpha chain	157.59	2.5759
Q9CZE3	3.3519e-05	0.0002858	Rab32	Ras-related protein Rab-32	154.143	2.54143
Q8VDI1	0.000248952	0.00139007	Epsti1	Epithelial-stromal interaction protein 1	153.776	2.53776
P11404	0.000226526	0.00129018	Fabp3	Fatty acid-binding protein, heart	151.845	2.51845
P18572	4.41919e-07	9.54442e-06	Bsg	Basigin	151.769	2.51769
O88627	0.000363873	0.00186448	Slc28a2	Sodium/nucleoside cotransporter 2	147.716	2.47716
O35309	2.83053e-05	0.000250694	Nmi	N-myc-interactor	145.576	2.45576
Q8BX90	0.00012625	0.000819383	Fndc3a	Fibronectin type-III domain-containing protein 3A	145.344	2.45344
P01899	0.000294689	0.00158708	H2-D1	H-2 class I histocompatibility antigen, D-B alpha chain	143.457	2.43457
P48025	0.000292226	0.00157766	Syk	Tyrosine-protein kinase SYK	141.822	2.41822
O35955	2.47651e-06	3.64263e-05	Psmb10	Proteasome subunit beta type-10	141.279	2.41279
P14429	4.2094e-06	5.54605e-05	H2-Q7	H-2 class I histocompatibility antigen, Q7 alpha chain	140.818	2.40818
Q9ER38	0.000285507	0.00154948	Tor3a	Torsin-3A	139.454	2.39454
Q99MU3	0.000262182	0.00145055	Adar	Double-stranded RNA-specific adenosine deaminase	138.063	2.38063
Q9D8C4	3.38141e-05	0.000288213	Ifi35	Interferon-induced 35 kDa protein homolog	138.017	2.38017
P15533	0.0100291	0.0221276	Trim30a	Tripartite motif-containing protein 30A	137.785	2.37785
Q8K211	1.30827e-05	0.000137095	Slc31a1	High affinity copper uptake protein 1	134.945	2.34945
P16460	4.01747e-05	0.000331315	Ass1	Argininosuccinate synthase	132.081	2.32081
P57787	1.7338e-06	2.74886e-05	Slc16a3	Monocarboxylate transporter 4	130.677	2.30677
P05480	0.000558925	0.00259314	Src	Neuronal proto-oncogene tyrosine-protein kinase Src	129.188	2.29188
Q8C886	0.000413771	0.0020559	Plekhn1	Probable pleckstrin homology domain-containing family N member 1	129.067	2.29067
P23249	0.000258486	0.00143325	Mov10	Putative helicase MOV-10	128.988	2.28988
Q99LJ7	0.0206	0.0371011	Rcbtb2	RCC1 and BTB domain-containing protein 2	126.839	2.26839
O88947	0.00388194	0.0111145	F10	Coagulation factor X	126.772	2.26772
P33766	0.000230882	0.00130891	Fpr1	fMet-Leu-Phe receptor	123.935	2.23935
Q8R4B8	0.000133855	0.000858245	Nlrp3	NACHT, LRR and PYD domains-containing protein 3	122.148	2.22148
Q9D2Y4	3.6541e-05	0.000306882	Mlkl	Mixed lineage kinase domain-like protein	120.929	2.20929
P02088	9.78269e-06	0.000108687	Hbb-b1	Hemoglobin subunit beta-1	119.413	2.19413
P39428	0.000107796	0.000726045	Traf1	TNF receptor-associated factor 1	118.523	2.18523
Q61093	0.000272534	0.00149484	Cybb	Cytochrome b-245 heavy chain	118.477	2.18477
Q9DAI2	0.000114985	0.000762642	Ift22	Intraflagellar transport protein 22 homolog	118.19	2.1819
Q8R151	0.00137921	0.00513965	Znfx1	NFX1-type zinc finger-containing protein 1	118.002	2.18002
Q5XKN4	0.0073531	0.0176565	Jagn1	Protein jagunal homolog 1	117.415	2.17415
Q9CWT3	0.000176816	0.00106281	Snx10	Sorting nexin-10	117.404	2.17404
P25119	0.000122175	0.000800656	Tnfrsf1b	Tumor necrosis factor receptor superfamily member 1B	115.527	2.15527
Q9EQ32	0.000769959	0.00330821	Pik3ap1	Phosphoinositide 3-kinase adapter protein 1	114.263	2.14263
P50637	0.0106479	0.0231056	Tspo	Translocator protein	113.911	2.13911
Q9CYL5	2.06024e-05	0.000195329	Glipr2	Golgi-associated plant pathogenesis-related protein 1	113.583	2.13583
Q60953	0.000226074	0.00128869	Pml	Protein PML	113.126	2.13126
P70460	6.58951e-05	0.000491119	Vasp	Vasodilator-stimulated phosphoprotein	113.09	2.1309
P97864	0.00118025	0.00456337	Casp7	Caspase-7	113.003	2.13003
Q80YA3	0.000415853	0.00206496	Ddhd1	Phospholipase DDHD1	112.674	2.12674
Q8CIM5	8.73979e-05	0.000615924	Gpr84	G-protein coupled receptor 84	110.561	2.10561
O35711	6.16565e-06	7.50465e-05	Ppfibp2	Liprin-beta-2	110.183	2.10183
P43346	0.00025593	0.00142123	Dck	Deoxycytidine kinase	109.794	2.09794
Q8K1T1	0.00349432	0.0102953	Lrrc25	Leucine-rich repeat-containing protein 25	109.696	2.09696
P09055	0.000194267	0.00114452	Itgb1	Integrin beta-1	108.586	2.08586
P23492	0.000829545	0.00350218	Pnp	Purine nucleoside phosphorylase	106.885	2.06885
Q64455	1.47772e-07	4.05071e-06	Ptprj	Receptor-type tyrosine-protein phosphatase eta	105.882	2.05882
P49290	0.000269379	0.00148315	Epx	Eosinophil peroxidase	103.791	2.03791
Q03366	0.0121978	0.0254926	Ccl7	C-C motif chemokine 7	103.25	2.0325
O54901	9.25983e-05	0.000642153	Cd200	OX-2 membrane glycoprotein	102.549	2.02549
Q9JHK5	0.00140514	0.00521448	Plek	Pleckstrin	101.821	2.01821
Q8BZT9	0.000832216	0.00351005	Lacc1	Purine nucleoside phosphorylase LACC1	101.568	2.01568
Q99N57	0.00858468	0.019789	Raf1	RAF proto-oncogene serine/threonine-protein kinase	99.2431	1.99243
Q61735	3.12428e-06	4.37582e-05	Cd47	Leukocyte surface antigen CD47	97.3883	1.97388
Q62191	0.0107264	0.0232297	Trim21	E3 ubiquitin-protein ligase TRIM21	96.7997	1.968
Q8BVW3	0.000102887	0.000698711	Trim14	Tripartite motif-containing protein 14	96.1076	1.96108
Q99M15	0.000270027	0.00148535	Pstpip2	Proline-serine-threonine phosphatase-interacting protein 2	95.4361	1.95436
P0DOV2	0.000185546	0.00110252	Ifi204	Interferon-activable protein 204	95.2588	1.95259
Q8BY71	0.000132402	0.000850415	Hat1	Histone acetyltransferase type B catalytic subunit	94.3061	1.94306
P10852	3.22771e-05	0.000277539	Slc3a2	4F2 cell-surface antigen heavy chain	94.2601	1.9426
Q99JY8	0.000494061	0.0023575	Plpp3	Phospholipid phosphatase 3	94.0454	1.94045
P01942	0.00057658	0.00265473	Hba	Hemoglobin subunit alpha	93.4008	1.93401
P41233	0.00155517	0.00563878	Abca1	Phospholipid-transporting ATPase ABCA1	92.5557	1.92556
Q9DCG2	1.14603e-05	0.000123618	Cd302	CD302 antigen	92.1893	1.92189
P97372	0.000353393	0.00182029	Psme2	Proteasome activator complex subunit 2	90.2322	1.90232
Q8R3P2	6.78896e-05	0.000503627	Dtx2	Probable E3 ubiquitin-protein ligase DTX2	89.1505	1.8915
Q9R1S3	0.0015023	0.00549043	Pign	GPI ethanolamine phosphate transferase 1	87.5719	1.87572
O08586	0.00148875	0.0054526	Pten	Phosphatidylinositol 3,4,5-trisphosphate 3-phosphatase and dual-specificity protein phosphatase PTEN	87.0191	1.87019
P59808	5.49689e-05	0.000425002	Sash1	SAM and SH3 domain-containing protein 1	86.9899	1.8699
P99029	0.000973958	0.00394254	Prdx5	Peroxiredoxin-5, mitochondrial	86.8625	1.86863
P97426	0.00346993	0.0102404	Ear1	Eosinophil cationic protein 1	86.3842	1.86384
Q9JL56	5.65876e-05	0.000434842	Gde1	Glycerophosphodiester phosphodiesterase 1	86.3145	1.86315
A0A0B4J1G0	0.00115208	0.00448495	Fcgr4	Low affinity immunoglobulin gamma Fc region receptor IV	86.2752	1.86275
Q62230	0.000366995	0.00187798	Siglec1	Sialoadhesin	86.0723	1.86072
O35368	7.12847e-05	0.00052369	Ifi203	Interferon-activable protein 203	86.0551	1.86055
Q3TVI8	0.000438879	0.00215245	Pbxip1	Pre-B-cell leukemia transcription factor-interacting protein 1	85.695	1.85695
P57080	0.000272675	0.00149544	Usp25	Ubiquitin carboxyl-terminal hydrolase 25	85.5074	1.85507
Q7TNB8	0.00372107	0.0107943	Sbno2	Protein strawberry notch homolog 2	85.2696	1.8527
Q8CE08	0.000219129	0.00125659	Acp3	Prostatic acid phosphatase	84.6164	1.84616
Q3UDK1	5.53314e-05	0.00042732	Trafd1	TRAF-type zinc finger domain-containing protein 1	84.3997	1.844
Q9QZ25	0.000585763	0.00268537	Vnn3	Vascular non-inflammatory molecule 3	83.7505	1.83751
Q9JJF9	0.000334647	0.0017465	Sppl2a	Signal peptide peptidase-like 2A	82.9945	1.82994
P63037	0.00329025	0.00984642	Dnaja1	DnaJ homolog subfamily A member 1	82.6004	1.826
Q9QUH0	0.00118399	0.00457526	Glrx	Glutaredoxin-1	81.2452	1.81245
Q64281	0.00247704	0.00798395	Lilrb4	Leukocyte immunoglobulin-like receptor subfamily B member 4	81.0072	1.81007
Q2YFS3	0.00124404	0.0047531	Pilra	Paired immunoglobulin-like type 2 receptor alpha	80.1269	1.80127
P15089	0.0151709	0.0298101	Cpa3	Mast cell carboxypeptidase A	79.2637	1.79264
Q8WUR0	0.00365897	0.0106711	NaN	Protein C19orf12 homolog	78.712	1.78712
Q6PFQ7	0.000166871	0.00101616	Rasa4	Ras GTPase-activating protein 4	77.8716	1.77872
Q921T2	5.5089e-05	0.000425724	Tor1aip1	Torsin-1A-interacting protein 1	77.8075	1.77807
O35375	0.00412767	0.0116216	Nrp2	Neuropilin-2	77.0344	1.77034
Q99KQ4	0.000985821	0.00397426	Nampt	Nicotinamide phosphoribosyltransferase	76.5868	1.76587
Q60780	0.00143777	0.00530737	Gas7	Growth arrest-specific protein 7	76.473	1.76473
Q69Z37	7.86592e-05	0.000567929	Samd9l	Sterile alpha motif domain-containing protein 9-like	76.1867	1.76187
Q61462	0.00484424	0.0130574	Cyba	Cytochrome b-245 light chain	76.1269	1.76127
Q64277	0.000224869	0.00128282	Bst1	ADP-ribosyl cyclase/cyclic ADP-ribose hydrolase 2	76.1256	1.76126
P62307	0.0240277	0.0413566	Snrpf	Small nuclear ribonucleoprotein F	75.7777	1.75778
O08573	1.45619e-05	0.000149398	Lgals9	Galectin-9	75.4229	1.75423
Q9R0E1	0.00208488	0.00700838	Plod3	Multifunctional procollagen lysine hydroxylase and glycosyltransferase LH3	75.0246	1.75025
Q80X90	0.000279413	0.00152452	Flnb	Filamin-B	73.8783	1.73878
Q60860	0.00153551	0.00558236	Ltc4s	Leukotriene C4 synthase	73.7298	1.7373
Q9DAW9	0.00136624	0.00510567	Cnn3	Calponin-3	73.5983	1.73598
P47713	0.000350105	0.00180806	Pla2g4a	Cytosolic phospholipase A2	73.4964	1.73496
Q9QYJ3	0.0110658	0.0237705	Dnajb1	DnaJ homolog subfamily B member 1	73.3721	1.73372
P49282	0.000523705	0.00246745	Slc11a2	Natural resistance-associated macrophage protein 2	73.0923	1.73092
Q6ZQ58	4.99214e-05	0.000394336	Larp1	La-related protein 1	73.0195	1.7302
Q8BZ20	0.000123517	0.000807678	Parp12	Protein mono-ADP-ribosyltransferase PARP12	72.2822	1.72282
Q8R502	0.00257041	0.008203	Lrrc8c	Volume-regulated anion channel subunit LRRC8C	71.7319	1.71732
Q91XC9	0.00867719	0.0199252	Pex16	Peroxisomal membrane protein PEX16	71.5349	1.71535
Q99PG2	0.000102588	0.000697347	Ogfr	Opioid growth factor receptor	71.4605	1.71461
Q8K136	1.99324e-05	0.000190488	Scnm1	Sodium channel modifier 1	71.3381	1.71338
Q04750	0.00148671	0.00544633	Top1	DNA topoisomerase 1	71.1162	1.71116
Q9ESV0	0.000548737	0.00255715	Ddx24	ATP-dependent RNA helicase DDX24	71.104	1.71104
C0HKG5;C0HKG6	0.00500672	0.0133559	Rnaset2a;Rnaset2b	Ribonuclease T2-A;Ribonuclease T2-B	70.9981	1.70998
Q60963	0.000169069	0.00102645	Pla2g7	Platelet-activating factor acetylhydrolase	70.4602	1.7046
Q3TN34	0.000475078	0.0022861	Micall2	MICAL-like protein 2	70.1477	1.70148
Q04863	0.0111752	0.0239387	Relb	Transcription factor RelB	69.6921	1.69692
P25085	0.00689651	0.016852	Il1rn	Interleukin-1 receptor antagonist protein	69.655	1.69655
P31266	0.00224194	0.00741213	Rbpj	Recombining binding protein suppressor of hairless	69.3768	1.69377
P30204	3.21905e-05	0.000277079	Msr1	Macrophage scavenger receptor types I and II	69.2626	1.69263
P29452	0.00108634	0.00428421	Casp1	Caspase-1	68.9315	1.68931
P21812	0.00929884	0.0209618	Mcpt4	Mast cell protease 4	68.4669	1.68467
Q9D1L0	0.00331278	0.00989471	Chchd2	Coiled-coil-helix-coiled-coil-helix domain-containing protein 2	68.3956	1.68396
Q8CI15	0.00152981	0.00556853	Sphk1	Sphingosine kinase 1	68.2137	1.68214
Q8CE47	0.00574304	0.0147602	Slc49a3	Solute carrier family 49 member A3	67.7183	1.67718
Q8C172	0.020222	0.0366122	Cers6	Ceramide synthase 6	66.7057	1.66706
P55302	2.97642e-05	0.000260813	Lrpap1	Alpha-2-macroglobulin receptor-associated protein	66.6111	1.66611
P16627	0.00143646	0.00530295	Hspa1l	Heat shock 70 kDa protein 1-like	66.3703	1.6637
P35456	0.00235508	0.00769309	Plaur	Urokinase plasminogen activator surface receptor	66.0822	1.66082
P70343	0.00591783	0.0150781	Casp4	Caspase-4	65.8305	1.6583
Q91V08	0.00960542	0.0214575	Clec2d	C-type lectin domain family 2 member D	65.1002	1.651
Q9WTX8	0.0079776	0.0187357	Mad1l1	Mitotic spindle assembly checkpoint protein MAD1	65.0285	1.65028
Q61646	0.0234911	0.0407286	Hp	Haptoglobin	64.5269	1.64527
P31938	0.00293831	0.00904887	Map2k1	Dual specificity mitogen-activated protein kinase kinase 1	64.3673	1.64367
Q3UFK8	0.00862611	0.0198541	Frmd8	FERM domain-containing protein 8	64.3299	1.6433
P09528	4.49604e-06	5.83362e-05	Fth1	Ferritin heavy chain	64.2325	1.64232
Q99PQ1	0.000210142	0.00121615	Trim12a	Tripartite motif-containing protein 12A	63.8988	1.63899
O35344	0.000597578	0.00272567	Kpna3	Importin subunit alpha-4	63.421	1.63421
Q9Z0H7	0.000174139	0.00105088	Bcl10	B-cell lymphoma/leukemia 10	63.2522	1.63252
Q61878	0.000162457	0.000996944	Prg2	Bone marrow proteoglycan	63.1353	1.63135
P97371	0.00293991	0.00905202	Psme1	Proteasome activator complex subunit 1	62.9989	1.62999
Q9JL15	8.45079e-06	9.67477e-05	Lgals8	Galectin-8	62.6201	1.6262
Q64521	0.000597291	0.00272492	Gpd2	Glycerol-3-phosphate dehydrogenase, mitochondrial	62.2344	1.62234
Q9D8B3	0.000191757	0.00113225	Chmp4b	Charged multivesicular body protein 4b	61.7078	1.61708
Q9D6M3	0.000206963	0.00120183	Slc25a22	Mitochondrial glutamate carrier 1	61.6285	1.61628
Q61333	7.08505e-07	1.37821e-05	Tnfaip2	Tumor necrosis factor alpha-induced protein 2	61.5749	1.61575
P25799	0.000456349	0.00221674	Nfkb1	Nuclear factor NF-kappa-B p105 subunit	61.554	1.61554
Q9JHQ5	0.0117204	0.0247757	Lztfl1	Leucine zipper transcription factor-like protein 1	61.0935	1.61093
Q61450	0.0022238	0.00736397	Gp49a	Mast cell surface glycoprotein Gp49A	60.9344	1.60934
Q9Z0H3	0.00138012	0.00514184	Smarcb1	SWI/SNF-related matrix-associated actin-dependent regulator of chromatin subfamily B member 1	60.2122	1.60212
O35316	0.000300424	0.00160994	Slc6a6	Sodium- and chloride-dependent taurine transporter	60.0371	1.60037
Q9CR02	0.000211086	0.00122013	Tma16	Translation machinery-associated protein 16	60.0071	1.60007
Q05144	0.000556521	0.00258413	Rac2	Ras-related C3 botulinum toxin substrate 2	59.8052	1.59805
Q78PG9	0.000150049	0.000935984	Ccdc25	Coiled-coil domain-containing protein 25	59.6064	1.59606
Q6SJQ7	0.000118079	0.000778941	Cd300lf	CMRF35-like molecule 1	59.2919	1.59292
Q3TB92	0.00203775	0.00688189	Milr1	Allergin-1	59.2228	1.59223
Q8K595	0.000527168	0.00248054	Mcoln2	Mucolipin-2	59.1617	1.59162
O08599	0.00579585	0.0148488	Stxbp1	Syntaxin-binding protein 1	58.8887	1.58889
P58242	2.66821e-06	3.88039e-05	Smpdl3b	Acid sphingomyelinase-like phosphodiesterase 3b	58.7692	1.58769
Q8C854	0.00749897	0.0178886	Myef2	Myelin expression factor 2	58.4208	1.58421
P27046	0.000865387	0.0036158	Man2a1	Alpha-mannosidase 2	58.4023	1.58402
Q9QXW9	0.000181689	0.0010846	Slc7a8	Large neutral amino acids transporter small subunit 2	58.2526	1.58253
Q8CBQ5	4.85142e-05	0.000385483	Pi4k2b	Phosphatidylinositol 4-kinase type 2-beta	57.3997	1.574
Q8BX57	0.000352818	0.00181837	Pxk	PX domain-containing protein kinase-like protein	57.2849	1.57285
Q8VC04	0.00293864	0.00904927	Tmem106a	Transmembrane protein 106A	56.9531	1.56953
O35682	0.000934933	0.00382771	Myadm	Myeloid-associated differentiation marker	56.6239	1.56624
P21981	0.000876488	0.00364718	Tgm2	Protein-glutamine gamma-glutamyltransferase 2	56.3198	1.5632
Q8BGS7	0.00871059	0.019985	Cept1	Choline/ethanolaminephosphotransferase 1	56.0171	1.56017
Q9D8T2	0.00124973	0.00476873	Gsdmd	Gasdermin-D	55.985	1.55985
P58681	0.00230817	0.00758447	Tlr7	Toll-like receptor 7	55.9679	1.55968
P97287	0.000418995	0.00207667	Mcl1	Induced myeloid leukemia cell differentiation protein Mcl-1 homolog	55.8305	1.5583
Q99J93	0.011128	0.0238645	Ifitm2	Interferon-induced transmembrane protein 2	55.3704	1.5537
Q3TYS2	0.00156743	0.00567161	Cybc1	Cytochrome b-245 chaperone 1	55.3189	1.55319
Q9D3G5	0.0132234	0.02701	Stx11	Syntaxin-11	55.0948	1.55095
Q640Q5	0.0058766	0.0149981	Pan3	PAN2-PAN3 deadenylation complex subunit Pan3	54.9923	1.54992
Q6PHS6	0.00912513	0.0206677	Snx13	Sorting nexin-13	54.9782	1.54978
Q9CPS7	0.000138861	0.000882059	Pno1	RNA-binding protein PNO1	54.9722	1.54972
Q9CQ79	0.000551364	0.00256634	Txndc9	Thioredoxin domain-containing protein 9	54.7192	1.54719
P24668	0.000434768	0.00213601	M6pr	Cation-dependent mannose-6-phosphate receptor	54.5452	1.54545
Q8BU11	0.00148255	0.00543323	Tox4	TOX high mobility group box family member 4	54.3437	1.54344
P97484	0.000119156	0.000784641	Lilrb3	Leukocyte immunoglobulin-like receptor subfamily B member 3	53.5249	1.53525
P82198	0.0120682	0.0253115	Tgfbi	Transforming growth factor-beta-induced protein ig-h3	53.3282	1.53328
Q01965	6.36266e-05	0.000477714	Ly9	T-lymphocyte surface antigen Ly-9	52.9957	1.52996
Q8CFA1	0.000296059	0.00159245	Irak2	Interleukin-1 receptor-associated kinase-like 2	52.8175	1.52818
Q9Z108	0.00150798	0.00550418	Stau1	Double-stranded RNA-binding protein Staufen homolog 1	52.3821	1.52382
O35379	0.000379965	0.00192885	Abcc1	Multidrug resistance-associated protein 1	52.2464	1.52246
Q3UBG2	0.00965334	0.0215292	Pid1	PTB-containing, cubilin and LRP1-interacting protein	52.2036	1.52204
P42227	0.005301	0.0139217	Stat3	Signal transducer and activator of transcription 3	52.0231	1.52023
P14234	0.000155224	0.000960457	Fgr	Tyrosine-protein kinase Fgr	51.7277	1.51728
P83093	2.88041e-05	0.000253938	Stim2	Stromal interaction molecule 2	51.714	1.51714
Q60710	0.00621562	0.0156049	Samhd1	Deoxynucleoside triphosphate triphosphohydrolase SAMHD1	51.5804	1.5158
P04202	0.00040178	0.00201307	Tgfb1	Transforming growth factor beta-1 proprotein	51.1273	1.51127
Q9JI99	0.000712769	0.00311665	Sgpp1	Sphingosine-1-phosphate phosphatase 1	51.0876	1.51088
P35283	0.00176114	0.00618151	Rab12	Ras-related protein Rab-12	50.6616	1.50662
Q9D5T0	0.00989309	0.0218994	Atad1	ATPase family AAA domain-containing protein 1	50.6501	1.5065
Q6A037	0.0217118	0.0385069	N4bp1	NEDD4-binding protein 1	50.127	1.50127
Q05186	0.000507203	0.00240597	Rcn1	Reticulocalbin-1	50.1188	1.50119
Q00899	0.0196179	0.0358404	Yy1	Transcriptional repressor protein YY1	-33.285	0.66715
Q9JL25	0.00591869	0.0150781	Rgs1	Regulator of G-protein signaling 1	-33.7308	0.662692
Q8BWG8	0.0266608	0.0445425	Arrb1	Beta-arrestin-1	-33.9157	0.660843
Q3TGF2	0.000234169	0.00132346	Fam107b	Protein FAM107B	-33.9605	0.660395
Q9R257	0.0233368	0.0405389	Hebp1	Heme-binding protein 1	-33.9754	0.660246
P04117	0.00268925	0.008487	Fabp4	Fatty acid-binding protein, adipocyte	-34.1114	0.658886
Q9R0P4	0.0101707	0.0223564	Smap	Small acidic protein	-34.3675	0.656325
Q9D7S7	0.00323586	0.00973489	Rpl22l1	60S ribosomal protein L22-like 1	-34.7191	0.652809
Q9ERD8	0.0143052	0.0285752	Parvg	Gamma-parvin	-34.9962	0.650038
Q4KMM3	0.000618475	0.00279934	Oxr1	Oxidation resistance protein 1	-35.0074	0.649926
Q9CRA4	0.0294872	0.0478506	Msmo1	Methylsterol monooxygenase 1	-35.1216	0.648784
Q9DB50	0.00118608	0.0045815	Ap1s2	AP-1 complex subunit sigma-2	-35.4453	0.645547
P30993	0.0025072	0.00805454	C5ar1	C5a anaphylatoxin chemotactic receptor 1	-35.4784	0.645216
Q9QYB5	2.38475e-05	0.000219137	Add3	Gamma-adducin	-35.5999	0.644001
P49718	2.69117e-05	0.000241445	Mcm5	DNA replication licensing factor MCM5	-35.6319	0.643681
Q62084	0.00129187	0.0048932	Ppp1r14b	Protein phosphatase 1 regulatory subunit 14B	-35.8479	0.641521
P21460	0.000409458	0.00204169	Cst3	Cystatin-C	-35.9159	0.640841
P70665	0.0276852	0.0457242	Siae	Sialate O-acetylesterase	-36.016	0.63984
Q7TMI3	0.010258	0.0224986	Uhrf2	E3 ubiquitin-protein ligase UHRF2	-36.3949	0.636051
A2A7S8	0.0150731	0.0296851	Kiaa1522	Uncharacterized protein KIAA1522	-36.5141	0.634859
Q9R210	0.000276289	0.00151144	Tfeb	Transcription factor EB	-36.5245	0.634755
P35276	5.99282e-06	7.33353e-05	Rab3d	Ras-related protein Rab-3D	-36.535	0.63465
Q9DCM2	0.0310726	0.049633	Gstk1	Glutathione S-transferase kappa 1	-36.8803	0.631197
Q9CQE5	0.0015762	0.00569416	Rgs10	Regulator of G-protein signaling 10	-36.9939	0.630061
P97311	0.027584	0.0456128	Mcm6	DNA replication licensing factor MCM6	-37.0224	0.629776
P59759	0.0198127	0.0360941	Mrtfb	Myocardin-related transcription factor B	-37.2102	0.627898
O55234	0.0190784	0.0351058	Psmb5	Proteasome subunit beta type-5	-37.3031	0.626969
Q80VP0	0.0149177	0.0294654	Tecpr1	Tectonin beta-propeller repeat-containing protein 1	-38.0474	0.619526
Q61263	0.00220105	0.00730584	Soat1	Sterol O-acyltransferase 1	-38.0756	0.619244
Q91VU0	0.00119663	0.00461329	Fam3c	Protein FAM3C	-38.1689	0.618311
Q8K0Q5	6.94814e-06	8.25311e-05	Arhgap18	Rho GTPase-activating protein 18	-38.3554	0.616446
O89023	0.00533059	0.0139733	Tpp1	Tripeptidyl-peptidase 1	-38.7367	0.612633
Q6P3A9	0.00258846	0.00824708	Arl11	ADP-ribosylation factor-like protein 11	-38.8043	0.611957
Q99JF5	0.00509847	0.0135347	Mvd	Diphosphomevalonate decarboxylase	-38.9936	0.610064
Q04899	0.0203667	0.0367933	Cdk18	Cyclin-dependent kinase 18	-39.1652	0.608348
Q5DU25	0.0129213	0.026562	Iqsec2	IQ motif and SEC7 domain-containing protein 2	-39.43	0.6057
Q9QYS9	0.0170596	0.0324393	Qki	Protein quaking	-39.456	0.60544
O35405	0.00674139	0.0165756	Pld3	5'-3' exonuclease PLD3	-40.2567	0.597433
P97814	0.0160279	0.0310433	Pstpip1	Proline-serine-threonine phosphatase-interacting protein 1	-40.3912	0.596088
O88508	1.03995e-05	0.000114082	Dnmt3a	DNA (cytosine-5)-methyltransferase 3A	-41.0795	0.589205
Q8C4B4	0.00446534	0.0122991	Unc119b	Protein unc-119 homolog B	-41.1205	0.588795
Q8K352	0.000141438	0.000894886	Sash3	SAM and SH3 domain-containing protein 3	-41.4701	0.585299
Q8R1G2	0.0199728	0.0362972	Cmbl	Carboxymethylenebutenolidase homolog	-41.6604	0.583396
O09159	0.0220219	0.0388937	Man2b1	Lysosomal alpha-mannosidase	-41.6626	0.583374
Q61739	0.00255055	0.00815267	Itga6	Integrin alpha-6	-41.7855	0.582145
Q9ESY9	0.0148647	0.0293995	Ifi30	Gamma-interferon-inducible lysosomal thiol reductase	-41.8537	0.581463
Q8BJ56	0.00066683	0.00296152	Pnpla2	Patatin-like phospholipase domain-containing protein 2	-41.959	0.58041
Q8VEA8	0.00908416	0.0205954	Rab7b	Ras-related protein Rab-7b	-42.0012	0.579988
Q91ZX7	0.00384362	0.0110378	Lrp1	Prolow-density lipoprotein receptor-related protein 1	-42.2649	0.577351
Q920E5	0.0240326	0.0413592	Fdps	Farnesyl pyrophosphate synthase	-42.3039	0.576961
Q9D009	0.00410456	0.0115804	Lipt2	Putative lipoyltransferase 2, mitochondrial	-42.6389	0.573611
Q9CZ83	0.000181151	0.00108231	Mrpl55	39S ribosomal protein L55, mitochondrial	-42.9973	0.570027
Q61830	0.0220719	0.0389591	Mrc1	Macrophage mannose receptor 1	-43.012	0.56988
Q08857	0.00689057	0.0168404	Cd36	Platelet glycoprotein 4	-43.0151	0.569849
P70158	0.0122354	0.0255433	Smpdl3a	Acid sphingomyelinase-like phosphodiesterase 3a	-43.0855	0.569145
Q9D0Y8	0.00922047	0.0208293	Mrpl52	39S ribosomal protein L52, mitochondrial	-43.4073	0.565927
P19096	0.00340695	0.0100981	Fasn	Fatty acid synthase	-43.6416	0.563584
P27784	0.0016876	0.0059902	Ccl6	C-C motif chemokine 6	-43.8638	0.561362
Q8K0D0	0.00978159	0.0217243	Cdk17	Cyclin-dependent kinase 17	-43.9346	0.560654
Q8K301	0.00181978	0.00633265	Ddx52	Probable ATP-dependent RNA helicase DDX52	-44.4223	0.555777
Q9ES57	0.00213902	0.00715162	Cd200r1	Cell surface glycoprotein CD200 receptor 1	-44.4392	0.555608
Q71FD7	0.00299021	0.00916967	Fblim1	Filamin-binding LIM protein 1	-44.4421	0.555579
Q05910	4.35483e-05	0.000352982	Adam8	Disintegrin and metalloproteinase domain-containing protein 8	-45.3642	0.546358
Q80YD6	0.00214524	0.00716792	Sergef	Secretion-regulating guanine nucleotide exchange factor	-45.656	0.54344
O54782	0.00663104	0.0163759	Man2b2	Epididymis-specific alpha-mannosidase	-46.1614	0.538386
Q61207	0.00325319	0.00977288	Psap	Prosaposin	-46.2232	0.537768
Q9QUI1	0.0028289	0.00880384	Fam89b	Leucine repeat adapter protein 25	-46.6904	0.533096
Q9EQ28	0.00266465	0.00842961	Pold3	DNA polymerase delta subunit 3	-47.2694	0.527306
Q8BYW1	0.000433982	0.0021332	Arhgap25	Rho GTPase-activating protein 25	-47.4725	0.525275
Q6P5F7	0.00201355	0.00682292	Ttyh3	Protein tweety homolog 3	-47.6136	0.523864
P58044	0.0110969	0.0238139	Idi1	Isopentenyl-diphosphate Delta-isomerase 1	-48.5078	0.514922
Q8R1S4	0.00063125	0.00284128	Mtss1	Protein MTSS 1	-48.682	0.51318
Q9CXX9	0.000277218	0.00151496	Cuedc2	CUE domain-containing protein 2	-48.9202	0.510798
Q9Z1E3	0.00667279	0.0164509	Nfkbia	NF-kappa-B inhibitor alpha	-49.1711	0.508289
Q8VHN8	0.0295821	0.047959	Nudt16l1	Tudor-interacting repair regulator protein	-49.3005	0.506995
P52927	0.00566543	0.0146192	Hmga2	High mobility group protein HMGI-C	-50.2623	0.497377
P34960	0.00269761	0.0085072	Mmp12	Macrophage metalloelastase	-50.4317	0.495683
P06797	0.000890871	0.00369199	Ctsl	Procathepsin L	-50.5499	0.494501
Q04447	0.0131336	0.0268737	Ckb	Creatine kinase B-type	-51.7693	0.482307
P11152	0.00267798	0.00846093	Lpl	Lipoprotein lipase	-51.8988	0.481012
Q91ZF0	0.0181014	0.0338464	Dnajc24	DnaJ homolog subfamily C member 24	-51.94	0.4806
Q02105	1.00509e-05	0.0001111	C1qc	Complement C1q subcomponent subunit C	-52.1913	0.478087
Q9CZX0	0.00577447	0.0148165	Elp3	Elongator complex protein 3	-52.2229	0.477771
Q8VDV3	9.74231e-05	0.00066872	Rab3il1	Guanine nucleotide exchange factor for Rab-3A	-53.2276	0.467724
Q8CI59	0.00155608	0.00563993	Steap3	Metalloreductase STEAP3	-53.9664	0.460336
Q9CQ75	7.34155e-05	0.000536374	Ndufa2	NADH dehydrogenase [ubiquinone] 1 alpha subcomplex subunit 2	-54.7006	0.452994
Q62425	0.000267601	0.00147523	Ndufa4	Cytochrome c oxidase subunit NDUFA4	-55.3966	0.446034
Q8BGW1	0.00867717	0.0199252	Fto	Alpha-ketoglutarate-dependent dioxygenase FTO	-55.8244	0.441756
Q9Z2F7	2.09364e-05	0.000197789	Bnip3l	BCL2/adenovirus E1B 19 kDa protein-interacting protein 3-like	-55.996	0.44004
Q9WUR9	0.0072399	0.0174628	Ak4	Adenylate kinase 4, mitochondrial	-56.2317	0.437683
P10923	3.83006e-05	0.000318942	Spp1	Osteopontin	-56.5765	0.434235
Q9JL95	0.0217066	0.0385046	Prg3	Proteoglycan 3	-56.7878	0.432122
O89017	0.00179747	0.00627952	Lgmn	Legumain	-56.9969	0.430031
P97333	2.04938e-07	5.18028e-06	Nrp1	Neuropilin-1	-57.1224	0.428776
P41242	0.0219284	0.0387806	Matk	Megakaryocyte-associated tyrosine-protein kinase	-57.8127	0.421873
Q8C4Q9	0.000441679	0.00216174	Tmem154	Transmembrane protein 154	-57.8908	0.421092
Q8R4K2	0.000385043	0.00194945	Irak4	Interleukin-1 receptor-associated kinase 4	-59.1222	0.408778
O54890	0.015078	0.0296923	Itgb3	Integrin beta-3	-59.3122	0.406878
Q8C0L9	0.0010171	0.00407519	Gpcpd1	Glycerophosphocholine phosphodiesterase GPCPD1	-59.9322	0.400678
Q9JHF7	2.41468e-05	0.000221376	Hpgds	Hematopoietic prostaglandin D synthase	-61.0577	0.389423
Q01237	0.000192321	0.00113459	Hmgcr	3-hydroxy-3-methylglutaryl-coenzyme A reductase	-61.5828	0.384172
Q80YW0	9.26087e-06	0.000104371	Cyth4	Cytohesin-4	-62.262	0.37738
Q8VEB4	7.70384e-05	0.000557895	Pla2g15	Phospholipase A2 group XV	-63.8413	0.361587
Q6QLQ4	0.000260557	0.00144306	Clec7a	C-type lectin domain family 7 member A	-63.8472	0.361528
P22893	0.0294711	0.0478342	Zfp36	mRNA decay activator protein ZFP36	-64.647	0.35353
P98086	0.0282982	0.0464766	C1qa	Complement C1q subcomponent subunit A	-66.7136	0.332864
Q8CGA3	0.0266602	0.0445425	Slc43a2	Large neutral amino acids transporter small subunit 4	-66.9762	0.330238
P05017	1.80151e-05	0.000175679	Igf1	Insulin-like growth factor I	-67.2872	0.327128
Q60778	0.0148704	0.0294072	Nfkbib	NF-kappa-B inhibitor beta	-69.5169	0.304831
Q99NH8	0.000169132	0.0010267	Trem2	Triggering receptor expressed on myeloid cells 2	-69.8929	0.301071
Q9Z0M5	1.84867e-07	4.7921e-06	Lipa	Lysosomal acid lipase/cholesteryl ester hydrolase	-71.0935	0.289065
O89103	1.21391e-06	2.08986e-05	Cd93	Complement component C1q receptor	-72.2936	0.277064
Q8BVM9	0.000974439	0.00394282	Phf11a	PHD finger protein 11A	-87.4695	0.125305

## Sheet: MSSA60 Table S4
ProteinGroups	Pvalue	Qvalue	Genes	ProteinDescriptions	% Change	Ratio
P54987	5.70699e-09	3.34535e-07	Acod1	Cis-aconitate decarboxylase	2292.89	23.9289
Q64345	4.88987e-05	0.000387732	Ifit3	Interferon-induced protein with tetratricopeptide repeats 3	1950.55	20.5055
Q9R0Q8	5.60324e-11	1.02563e-08	Clec4e	C-type lectin domain family 4 member E	1907.32	20.0732
Q3U5Q7	1.60112e-05	0.000160687	Cmpk2	UMP-CMP kinase 2, mitochondrial	1744.93	18.4493
P27512	1.5955e-06	2.58035e-05	Cd40	Tumor necrosis factor receptor superfamily member 5	1504.87	16.0487
Q8CBB9	9.15469e-05	0.000637174	Rsad2	Radical S-adenosyl methionine domain-containing protein 2	1477.87	15.7787
Q3UUI3	9.24546e-07	1.70143e-05	Them4	Acyl-coenzyme A thioesterase THEM4	1394.93	14.9493
P01582	3.14238e-10	3.80061e-08	Il1a	Interleukin-1 alpha	1355.23	14.5523
Q05769	1.51603e-06	2.47443e-05	Ptgs2	Prostaglandin G/H synthase 2	1237.89	13.3789
Q64112	1.61204e-05	0.000161522	Ifit2	Interferon-induced protein with tetratricopeptide repeats 2	1173.88	12.7388
Q64282	3.69171e-06	4.99767e-05	Ifit1	Interferon-induced protein with tetratricopeptide repeats 1	1157.7	12.577
Q64339	5.32667e-08	1.85614e-06	Isg15	Ubiquitin-like protein ISG15	1041.2	11.412
Q8CFB4	1.03464e-06	1.86172e-05	Gbp5	Guanylate-binding protein 5	1031.58	11.3158
Q8VI94	3.57889e-06	4.87117e-05	Oasl1	2'-5'-oligoadenylate synthase-like protein 1	967.268	10.6727
Q8VCM3	1.2702e-08	6.27536e-07	Zfyve21	Zinc finger FYVE domain-containing protein 21	860.75	9.6075
P29477	1.16499e-05	0.00012507	Nos2	Nitric oxide synthase, inducible	847.642	9.47642
Q64337	1.96403e-10	2.72959e-08	Sqstm1	Sequestosome-1	800.991	9.00991
Q62011	0.00183417	0.00636584	Pdpn	Podoplanin	643.833	7.43833
Q9JM51	7.07313e-10	6.86812e-08	Ptges	Prostaglandin E synthase	617.248	7.17248
A6H5X4	1.46872e-05	0.000150347	Phf11	PHD finger protein 11	608.633	7.08633
Q8R2Q8	2.41797e-06	3.57857e-05	Bst2	Bone marrow stromal antigen 2	592.013	6.92013
Q9EP73	1.70844e-08	7.76583e-07	Cd274	Programmed cell death 1 ligand 1	568.482	6.68482
P18581	9.19495e-08	2.75131e-06	Slc7a2	Cationic amino acid transporter 2	560.811	6.60811
Q810Q5	2.42126e-05	0.000221809	Nmes1	Normal mucosa of esophagus-specific gene 1 protein	550.983	6.50983
P28033	3.87454e-11	7.7126e-09	Cebpb	CCAAT/enhancer-binding protein beta	480.81	5.8081
O35457	1.14315e-06	1.99455e-05	Ccrl2	C-C chemokine receptor-like 2	451.129	5.51129
P28667	6.64939e-06	7.9676e-05	Marcksl1	MARCKS-related protein	444.358	5.44358
Q9Z0E6	3.64094e-07	8.14631e-06	Gbp2	Guanylate-binding protein 2	432.789	5.32789
P42082	0.00100947	0.00405194	Cd86	T-lymphocyte activation antigen CD86	411.031	5.11031
Q05915	2.64573e-07	6.34545e-06	Gch1	GTP cyclohydrolase 1	387.172	4.87172
P09671	9.85076e-10	8.70917e-08	Sod2	Superoxide dismutase [Mn], mitochondrial	357.58	4.5758
Q9QY24	4.09223e-05	0.000336261	Zbp1	Z-DNA-binding protein 1	342.106	4.42106
Q9WTK5	7.83259e-08	2.46018e-06	Nfkb2	Nuclear factor NF-kappa-B p100 subunit	307.581	4.07581
P13597	1.89055e-10	2.68807e-08	Icam1	Intercellular adhesion molecule 1	304.684	4.04684
P10749	3.17039e-11	6.7617e-09	Il1b	Interleukin-1 beta	299.024	3.99024
Q91XB0	1.77259e-06	2.80038e-05	Trex1	Three-prime repair exonuclease 1	295.141	3.95141
P10810	4.34967e-13	2.77068e-10	Cd14	Monocyte differentiation antigen CD14	289.919	3.89919
Q9CQW9	1.41925e-06	2.3502e-05	Ifitm3	Interferon-induced transmembrane protein 3	286.038	3.86038
Q61696	2.79411e-06	4.01979e-05	Hspa1a	Heat shock 70 kDa protein 1A	282.418	3.82418
P04918	5.35443e-06	6.68939e-05	Saa3	Serum amyloid A-3 protein	277.645	3.77645
P30882	4.35411e-05	0.000352982	Ccl5	C-C motif chemokine 5	276.256	3.76256
Q8BHK6	2.63467e-10	3.34098e-08	Slamf7	SLAM family member 7	274.404	3.74404
P41216	3.02336e-07	7.03888e-06	Acsl1	Long-chain-fatty-acid--CoA ligase 1	274.086	3.74086
Q61107	2.03431e-06	3.10975e-05	Gbp4	Guanylate-binding protein 4	268.588	3.68588
Q3T9E4;Q62293	0.00149671	0.00547485	Tgtp2;Tgtp1	T-cell-specific guanine nucleotide triphosphate-binding protein 2;T-cell-specific guanine nucleotide triphosphate-binding protein 1	257.657	3.57657
Q8CGE8	1.49681e-05	0.00015234	Ifi205a	Interferon-activable protein 205-A	255.971	3.55971
P14901	6.66315e-07	1.31322e-05	Hmox1	Heme oxygenase 1	248.766	3.48766
Q8C9E8	2.24357e-05	0.000208449	Calhm6	Calcium homeostasis modulator protein 6	248.169	3.48169
Q5NBU8	0.000100058	0.000682689	Xaf1	XIAP-associated factor 1	244.879	3.44879
Q9D6N1	9.5277e-07	1.74397e-05	Ca13	Carbonic anhydrase 13	238.193	3.38193
Q8R5F7	0.000314511	0.00166696	Ifih1	Interferon-induced helicase C domain-containing protein 1	228.064	3.28064
P11404	1.42415e-10	2.12617e-08	Fabp3	Fatty acid-binding protein, heart	227.743	3.27743
Q9D020	5.83254e-05	0.000445759	Nt5c3a	Cytosolic 5'-nucleotidase 3A	225.966	3.25966
Q9R233	1.51123e-07	4.11148e-06	Tapbp	Tapasin	214.332	3.14332
Q2EMV9	2.04714e-05	0.000194394	Parp14	Protein mono-ADP-ribosyltransferase PARP14	210.597	3.10597
P47930	0.000108409	0.00072956	Fosl2	Fos-related antigen 2	203.488	3.03488
P37217	0.00316235	0.00956192	Cd69	Early activation antigen CD69	202.592	3.02592
P06339	1.24416e-05	0.000131584	H2-T23	H-2 class I histocompatibility antigen, D-37 alpha chain	200.307	3.00307
Q9WVK4	1.94681e-09	1.47163e-07	Ehd1	EH domain-containing protein 1	197.501	2.97501
Q60787	2.36374e-05	0.000217415	Lcp2	Lymphocyte cytosolic protein 2	191.037	2.91037
P14430	0.000407681	0.00203538	H2-Q8	H-2 class I histocompatibility antigen, Q8 alpha chain	184.766	2.84766
P06804	0.00447596	0.0123212	Tnf	Tumor necrosis factor	177.913	2.77913
F2Z461	0.00087733	0.0036491	Herc6	E3 ISG15--protein ligase Herc6	174.68	2.7468
Q8CBA2	2.87423e-05	0.000253533	Slfn5	Schlafen family member 5	174.519	2.74519
O35892	0.00013529	0.000865589	Sp100	Nuclear autoantigen Sp-100	173.706	2.73706
Q9WVL2	0.000476606	0.00229189	Stat2	Signal transducer and activator of transcription 2	173.507	2.73507
P42225	1.34736e-05	0.000140145	Stat1	Signal transducer and activator of transcription 1	173.502	2.73502
P17515	0.00408575	0.011543	Cxcl10	C-X-C motif chemokine 10	171.214	2.71214
P21958	2.17006e-05	0.000203199	Tap1	Antigen peptide transporter 1	169.148	2.69148
P01901	1.22421e-06	2.09775e-05	H2-K1	H-2 class I histocompatibility antigen, K-B alpha chain	168.544	2.68544
P97430	6.13513e-07	1.23418e-05	Slpi	Antileukoproteinase	168.281	2.68281
Q9Z2R6	0.00450226	0.0123736	Unc119	Protein unc-119 homolog A	168.033	2.68033
Q9QZU9	6.3188e-05	0.000475168	Ube2l6	Ubiquitin/ISG15-conjugating enzyme E2 L6	167.554	2.67554
P14483	5.41935e-15	1.43836e-11	H2-Ab1	H-2 class II histocompatibility antigen, A beta chain	162.923	2.62923
E9Q555	0.00015852	0.000977181	Rnf213	E3 ubiquitin-protein ligase RNF213	160.722	2.60722
Q99N08	0.000142255	0.000898599	Ms4a6c	Membrane-spanning 4-domains subfamily A member 6C	158.999	2.58999
Q2TBA3	8.58325e-09	4.57142e-07	Malt1	Mucosa-associated lymphoid tissue lymphoma translocation protein 1 homolog	158.919	2.58919
Q8VI93	9.22178e-06	0.00010398	Oas3	2'-5'-oligoadenylate synthase 3	158.845	2.58845
Q8R366	2.61388e-08	1.07837e-06	Igsf8	Immunoglobulin superfamily member 8	156.425	2.56425
P18572	5.25981e-09	3.17677e-07	Bsg	Basigin	152.137	2.52137
Q3UIR3	4.99339e-05	0.000394369	Dtx3l	E3 ubiquitin-protein ligase DTX3L	150.933	2.50933
Q6Q899	0.000295256	0.00158918	Ddx58	Antiviral innate immune response receptor RIG-I	146.549	2.46549
Q9QZ85	0.000610959	0.00277399	Iigp1	Interferon-inducible GTPase 1	146.194	2.46194
P01887	8.89551e-05	0.000623952	B2m	Beta-2-microglobulin	145.709	2.45709
P08103	7.24444e-06	8.54347e-05	Hck	Tyrosine-protein kinase HCK	145.589	2.45589
Q8BV49	0.000163869	0.00100291	Pyhin1	Pyrin and HIN domain-containing protein 1	144.768	2.44768
O35711	3.0584e-05	0.000265803	Ppfibp2	Liprin-beta-2	144.537	2.44537
P0DOV1	5.1102e-08	1.79908e-06	Mnda	Interferon-activable protein 205-B	144.203	2.44203
Q91VC9	1.09461e-06	1.93037e-05	Ghitm	Growth hormone-inducible transmembrane protein	141.047	2.41047
Q9Z2F2	0.0300605	0.0485286	Oasl2	2'-5'-oligoadenylate synthase-like protein 2	140.087	2.40087
Q60715	1.04378e-06	1.87182e-05	P4ha1	Prolyl 4-hydroxylase subunit alpha-1	138.721	2.38721
P56528	1.92044e-06	2.98268e-05	Cd38	ADP-ribosyl cyclase/cyclic ADP-ribose hydrolase 1	136.937	2.36937
Q9JL56	2.90233e-08	1.17108e-06	Gde1	Glycerophosphodiester phosphodiesterase 1	136.103	2.36103
Q60766	3.1073e-07	7.18183e-06	Irgm1	Immunity-related GTPase family M protein 1	130.947	2.30947
P08101	6.13887e-07	1.23434e-05	Fcgr2	Low affinity immunoglobulin gamma Fc region receptor II	130.587	2.30587
Q8CAS9	2.19151e-05	0.000204807	Parp9	Protein mono-ADP-ribosyltransferase PARP9	129.95	2.2995
Q9D620	8.74552e-09	4.64232e-07	Rab11fip1	Rab11 family-interacting protein 1	128.654	2.28654
O88536	1.04208e-06	1.87089e-05	Fpr2	Formyl peptide receptor 2	127.778	2.27778
P12388	2.52152e-12	1.07556e-09	Serpinb2	Plasminogen activator inhibitor 2, macrophage	127.435	2.27435
Q3UDF0	1.37152e-09	1.11245e-07	Slc2a6	Solute carrier family 2, facilitated glucose transporter member 6	126.903	2.26903
P52624	2.57258e-07	6.22605e-06	Upp1	Uridine phosphorylase 1	125.771	2.25771
P51670	4.6121e-07	9.82776e-06	Ccl9	C-C motif chemokine 9	125.617	2.25617
Q8BX90	0.000229452	0.00130296	Fndc3a	Fibronectin type-III domain-containing protein 3A	121.954	2.21954
Q8VCG3	0.0130348	0.0267299	Wdr74	WD repeat-containing protein 74	121.019	2.21019
P35441	1.27728e-07	3.60005e-06	Thbs1	Thrombospondin-1	120.806	2.20806
Q9CYL5	4.67263e-05	0.000373732	Glipr2	Golgi-associated plant pathogenesis-related protein 1	119.489	2.19489
Q05117	3.49468e-10	4.07207e-08	Acp5	Tartrate-resistant acid phosphatase type 5	118.351	2.18351
P11928	1.41433e-06	2.3453e-05	Oas1a	2'-5'-oligoadenylate synthase 1A	118.063	2.18063
P04186	6.60848e-05	0.00049228	Cfb	Complement factor B	117.451	2.17451
Q8CI15	3.87482e-05	0.000321884	Sphk1	Sphingosine kinase 1	116.818	2.16818
Q8BPX9	1.99394e-07	5.06693e-06	Slc15a3	Solute carrier family 15 member 3	114.829	2.14829
Q9D975	0.00829647	0.0193081	Srxn1	Sulfiredoxin-1	114.267	2.14267
Q9WVB0	3.87987e-09	2.50822e-07	Rbpms	RNA-binding protein with multiple splicing	111.738	2.11738
Q8K3W3	0.0313587	0.0499597	Casc3	Protein CASC3	110.993	2.10993
P57787	1.10912e-13	1.08137e-10	Slc16a3	Monocarboxylate transporter 4	110.8	2.108
Q3UHG7	0.0135619	0.0274957	Dennd11	DENN domain-containing protein 11	108.983	2.08983
Q8VCP8	0.0272937	0.0452785	Ak6	Adenylate kinase isoenzyme 6	108.846	2.08846
Q03963	2.51114e-05	0.000228673	Eif2ak2	Interferon-induced, double-stranded RNA-activated protein kinase	108.735	2.08735
Q3U2C5	1.77392e-07	4.66156e-06	Rnf149	E3 ubiquitin-protein ligase RNF149	108.06	2.0806
P48025	9.22961e-09	4.81414e-07	Syk	Tyrosine-protein kinase SYK	107.835	2.07835
Q8BVK9	0.00749954	0.0178891	Sp110	Sp110 nuclear body protein	106.736	2.06736
Q99J87	8.13848e-05	0.00058362	Dhx58	Probable ATP-dependent RNA helicase DHX58	106.697	2.06697
P25085	9.69433e-05	0.000666096	Il1rn	Interleukin-1 receptor antagonist protein	106.44	2.0644
P36371	2.65125e-05	0.000238398	Tap2	Antigen peptide transporter 2	105.675	2.05675
P11688	6.68328e-06	7.99616e-05	Itga5	Integrin alpha-5	105.569	2.05569
Q80YA3	4.32754e-06	5.66887e-05	Ddhd1	Phospholipase DDHD1	104.663	2.04663
P14434	5.46762e-12	1.87921e-09	H2-Aa	H-2 class II histocompatibility antigen, A-B alpha chain	104.613	2.04613
P53690	0.00105076	0.00417814	Mmp14	Matrix metalloproteinase-14	104.594	2.04594
Q9Z2H6	0.00841221	0.0195109	Clec4d	C-type lectin domain family 4 member D	104.216	2.04216
Q80SU7	0.000924665	0.00379733	Gvin1	Interferon-induced very large GTPase 1	104.059	2.04059
P26151	0.00627301	0.0157003	Fcgr1	High affinity immunoglobulin gamma Fc receptor I	101.76	2.0176
Q3UG98	0.00074291	0.00321718	Nat9	N-acetyltransferase 9	100.697	2.00697
Q9ER38	0.000588685	0.00269433	Tor3a	Torsin-3A	100.097	2.00097
Q9CZU4	0.00495294	0.0132628	Eral1	GTPase Era, mitochondrial	97.3287	1.97329
O88627	0.00573578	0.0147458	Slc28a2	Sodium/nucleoside cotransporter 2	94.9575	1.94957
Q9D2Y4	0.000842883	0.00354346	Mlkl	Mixed lineage kinase domain-like protein	93.799	1.93799
Q9ET26	7.43663e-06	8.72703e-05	Rnf114	E3 ubiquitin-protein ligase RNF114	93.7318	1.93732
P25119	0.00250535	0.00804969	Tnfrsf1b	Tumor necrosis factor receptor superfamily member 1B	92.4672	1.92467
Q9D1L0	1.4607e-15	5.8153e-12	Chchd2	Coiled-coil-helix-coiled-coil-helix domain-containing protein 2	90.699	1.90699
P49817	9.65058e-10	8.62704e-08	Cav1	Caveolin-1	90.0068	1.90007
P05480	2.55566e-05	0.000231809	Src	Neuronal proto-oncogene tyrosine-protein kinase Src	88.2944	1.88294
P0DOV2	5.11416e-05	0.000401915	Ifi204	Interferon-activable protein 204	85.5397	1.8554
Q60953	0.000201324	0.00117733	Pml	Protein PML	82.5029	1.82503
P19182	0.00206531	0.00695091	Ifrd1	Interferon-related developmental regulator 1	82.1391	1.82139
Q07797	0.000129637	0.000836888	Lgals3bp	Galectin-3-binding protein	80.9699	1.8097
Q99MU3	0.00051001	0.00241481	Adar	Double-stranded RNA-specific adenosine deaminase	80.7609	1.80761
Q9D8C4	0.000488541	0.00233723	Ifi35	Interferon-induced 35 kDa protein homolog	80.4637	1.80464
P58058	3.94335e-08	1.47525e-06	Nadk	NAD kinase	78.9549	1.78955
Q8R3P2	0.000388271	0.00196122	Dtx2	Probable E3 ubiquitin-protein ligase DTX2	78.7968	1.78797
Q64281	4.65711e-07	9.89998e-06	Lilrb4	Leukocyte immunoglobulin-like receptor subfamily B member 4	78.5343	1.78534
Q60963	5.54864e-06	6.87985e-05	Pla2g7	Platelet-activating factor acetylhydrolase	78.2859	1.78286
P23492	0.000123556	0.000807734	Pnp	Purine nucleoside phosphorylase	77.9542	1.77954
O35309	0.000641858	0.00288034	Nmi	N-myc-interactor	77.6435	1.77643
Q8K211	2.10507e-06	3.19363e-05	Slc31a1	High affinity copper uptake protein 1	75.7995	1.75799
P16460	1.9578e-07	4.99103e-06	Ass1	Argininosuccinate synthase	75.0186	1.75019
Q9CWT3	0.00112457	0.0044055	Snx10	Sorting nexin-10	74.2692	1.74269
P01899	2.3251e-05	0.000214687	H2-D1	H-2 class I histocompatibility antigen, D-B alpha chain	74.1396	1.7414
Q61093	7.25532e-09	3.98668e-07	Cybb	Cytochrome b-245 heavy chain	74.106	1.74106
Q8C886	0.00577841	0.0148249	Plekhn1	Probable pleckstrin homology domain-containing family N member 1	71.3698	1.7137
Q00262	0.00500862	0.0133602	Stx2	Syntaxin-2	71.2874	1.71287
Q9CR02	2.32001e-06	3.46437e-05	Tma16	Translation machinery-associated protein 16	70.8756	1.70876
Q3TN34	1.04547e-06	1.87314e-05	Micall2	MICAL-like protein 2	70.0522	1.70052
Q60780	4.69603e-09	2.90606e-07	Gas7	Growth arrest-specific protein 7	69.3649	1.69365
P23249	0.00148681	0.00544633	Mov10	Putative helicase MOV-10	68.7342	1.68734
Q8C0J6	1.03066e-06	1.85876e-05	Sowahc	Ankyrin repeat domain-containing protein SOWAHC	68.6589	1.68659
Q9QUN7	1.52649e-07	4.14119e-06	Tlr2	Toll-like receptor 2	68.6359	1.68636
P10852	1.3655e-11	3.61211e-09	Slc3a2	4F2 cell-surface antigen heavy chain	68.3631	1.68363
Q9JHK5	1.32211e-10	1.98625e-08	Plek	Pleckstrin	68.1503	1.6815
Q8BY71	6.19168e-05	0.000468337	Hat1	Histone acetyltransferase type B catalytic subunit	67.9354	1.67935
P49282	1.19403e-06	2.05921e-05	Slc11a2	Natural resistance-associated macrophage protein 2	67.888	1.67888
Q9CZE3	2.62506e-07	6.30834e-06	Rab32	Ras-related protein Rab-32	66.7988	1.66799
P97372	5.59782e-06	6.92465e-05	Psme2	Proteasome activator complex subunit 2	66.7441	1.66744
Q99N07	0.0127033	0.026246	Ms4a6d	Membrane-spanning 4-domains subfamily A member 6D	66.7131	1.66713
Q8R151	0.00388593	0.0111232	Znfx1	NFX1-type zinc finger-containing protein 1	65.4899	1.6549
A0A0B4J1G0	0.0214584	0.0381978	Fcgr4	Low affinity immunoglobulin gamma Fc region receptor IV	65.3656	1.65366
O35955	0.000493116	0.00235432	Psmb10	Proteasome subunit beta type-10	65.2788	1.65279
Q8BYI6	1.12865e-07	3.24821e-06	Lpcat2	Lysophosphatidylcholine acyltransferase 2	64.8949	1.64895
Q9DAI2	0.00189011	0.00651309	Ift22	Intraflagellar transport protein 22 homolog	64.5297	1.6453
Q99M15	3.17825e-06	4.42805e-05	Pstpip2	Proline-serine-threonine phosphatase-interacting protein 2	63.9525	1.63953
P02088	0.000418982	0.00207667	Hbb-b1	Hemoglobin subunit beta-1	62.4666	1.62467
Q99KQ4	3.08914e-07	7.15534e-06	Nampt	Nicotinamide phosphoribosyltransferase	61.7484	1.61748
Q80X90	1.38254e-06	2.3054e-05	Flnb	Filamin-B	61.5752	1.61575
Q61462	8.58614e-06	9.80857e-05	Cyba	Cytochrome b-245 light chain	61.5664	1.61566
Q62191	0.00206485	0.00695032	Trim21	E3 ubiquitin-protein ligase TRIM21	60.9961	1.60996
Q04750	3.50248e-09	2.3142e-07	Top1	DNA topoisomerase 1	60.9214	1.60921
Q9EQ32	0.0150312	0.0296247	Pik3ap1	Phosphoinositide 3-kinase adapter protein 1	60.9086	1.60909
O35344	1.37169e-11	3.61211e-09	Kpna3	Importin subunit alpha-4	60.6297	1.6063
P21981	1.37889e-11	3.61211e-09	Tgm2	Protein-glutamine gamma-glutamyltransferase 2	59.885	1.59885
Q9ER80	0.00895952	0.0204005	Rtp4	Receptor-transporting protein 4	59.8733	1.59873
P97864	0.0129148	0.0265548	Casp7	Caspase-7	59.0535	1.59054
P43346	0.00262522	0.00833253	Dck	Deoxycytidine kinase	58.8566	1.58857
P70460	9.56977e-06	0.000106969	Vasp	Vasodilator-stimulated phosphoprotein	58.6711	1.58671
Q3U2S8	0.000444991	0.00217454	Hvcn1	Voltage-gated hydrogen channel 1	58.0911	1.58091
Q8K4B2	0.0032136	0.00968132	Irak3	Interleukin-1 receptor-associated kinase 3	57.7982	1.57798
Q8VC19	0.00999731	0.0220741	Alas1	5-aminolevulinate synthase, nonspecific, mitochondrial	55.7728	1.55773
P39428	4.32986e-07	9.38117e-06	Traf1	TNF receptor-associated factor 1	55.3093	1.55309
P31266	0.00014687	0.000919483	Rbpj	Recombining binding protein suppressor of hairless	55.0312	1.55031
Q99JY8	0.000481976	0.00231323	Plpp3	Phospholipid phosphatase 3	54.7268	1.54727
O08739	1.83245e-07	4.76403e-06	Ampd3	AMP deaminase 3	54.6202	1.5462
Q9EST4	0.000419609	0.00207843	Psmg2	Proteasome assembly chaperone 2	54.5462	1.54546
P55302	2.10298e-09	1.55735e-07	Lrpap1	Alpha-2-macroglobulin receptor-associated protein	54.2106	1.54211
P47713	0.000184577	0.00109799	Pla2g4a	Cytosolic phospholipase A2	53.2574	1.53257
Q69Z37	0.000330259	0.00172964	Samd9l	Sterile alpha motif domain-containing protein 9-like	53.2184	1.53218
Q99PG2	0.000320454	0.00169052	Ogfr	Opioid growth factor receptor	52.9716	1.52972
Q3UKC1	0.00099556	0.0040069	Tax1bp1	Tax1-binding protein 1 homolog	52.8472	1.52847
P16627	1.55139e-06	2.52526e-05	Hspa1l	Heat shock 70 kDa protein 1-like	52.6313	1.52631
O09172	0.00330243	0.00987422	Gclm	Glutamate--cysteine ligase regulatory subunit	52.2621	1.52262
Q6ZQ58	5.04301e-06	6.37535e-05	Larp1	La-related protein 1	52.2617	1.52262
Q3UDK1	0.0281466	0.0462995	Trafd1	TRAF-type zinc finger domain-containing protein 1	52.0073	1.52007
P31938	2.39922e-06	3.55632e-05	Map2k1	Dual specificity mitogen-activated protein kinase kinase 1	51.5154	1.51515
Q64455	8.53632e-06	9.75399e-05	Ptprj	Receptor-type tyrosine-protein phosphatase eta	51.4692	1.51469
P57080	0.000528409	0.0024854	Usp25	Ubiquitin carboxyl-terminal hydrolase 25	50.5381	1.50538
Q9DAW9	0.0068047	0.0166909	Cnn3	Calponin-3	50.4758	1.50476
P15307	3.76585e-06	5.07646e-05	Rel	Proto-oncogene c-Rel	50.2474	1.50247
P14429	0.00292206	0.00901449	H2-Q7	H-2 class I histocompatibility antigen, Q7 alpha chain	50.2184	1.50218
P59808	0.00164056	0.00586299	Sash1	SAM and SH3 domain-containing protein 1	50.1372	1.50137
Q9QYI6	0.0110166	0.0236951	Dnajb9	DnaJ homolog subfamily B member 9	50.121	1.50121
Q9D8B3	9.71454e-06	0.000108208	Chmp4b	Charged multivesicular body protein 4b	50.0638	1.50064
Q921T2	2.10327e-05	0.000198502	Tor1aip1	Torsin-1A-interacting protein 1	49.8115	1.49811
Q9ERD8	2.2788e-06	3.41739e-05	Parvg	Gamma-parvin	-33.1406	0.668594
Q9DC70	7.0773e-05	0.000520731	Ndufs7	NADH dehydrogenase [ubiquinone] iron-sulfur protein 7, mitochondrial	-33.407	0.66593
Q9CQ75	0.0134564	0.0273365	Ndufa2	NADH dehydrogenase [ubiquinone] 1 alpha subcomplex subunit 2	-33.4506	0.665494
Q9R257	0.00451758	0.012405	Hebp1	Heme-binding protein 1	-33.5973	0.664027
Q8JZK9	6.34437e-05	0.000476512	Hmgcs1	Hydroxymethylglutaryl-CoA synthase, cytoplasmic	-33.6617	0.663383
Q3U1G5	0.0182236	0.0340098	Isg20l2	Interferon-stimulated 20 kDa exonuclease-like 2	-33.6846	0.663154
Q6SJQ0	0.000815754	0.00345863	Cd300a	CMRF35-like molecule 8	-33.7292	0.662708
Q6Y685	4.00303e-05	0.000330438	Tacc1	Transforming acidic coiled-coil-containing protein 1	-33.8634	0.661366
P18242	0.00187352	0.00647038	Ctsd	Cathepsin D	-33.9317	0.660683
P23780	0.000413444	0.0020547	Glb1	Beta-galactosidase	-33.9574	0.660426
Q9QYS9	9.47555e-10	8.52514e-08	Qki	Protein quaking	-33.9991	0.660009
P16675	0.00239027	0.00777826	Ctsa	Lysosomal protective protein	-34.0945	0.659055
O88668	6.86712e-05	0.000507691	Creg1	Protein CREG1	-34.2289	0.657711
Q8VCH6	9.94635e-05	0.000679407	Dhcr24	Delta(24)-sterol reductase	-34.5198	0.654802
Q8CHT3	0.00789875	0.0185953	Ints5	Integrator complex subunit 5	-34.7441	0.652559
Q7TSI1	9.95172e-05	0.000679591	Plekhm1	Pleckstrin homology domain-containing family M member 1	-34.905	0.65095
Q00899	5.51649e-05	0.000426103	Yy1	Transcriptional repressor protein YY1	-34.9904	0.650096
O54784	0.0244829	0.0419258	Dapk3	Death-associated protein kinase 3	-34.9959	0.650041
Q8R1S4	0.000188374	0.00111669	Mtss1	Protein MTSS 1	-35.1578	0.648422
Q62084	0.000266882	0.00147178	Ppp1r14b	Protein phosphatase 1 regulatory subunit 14B	-35.1889	0.648111
Q8BYW1	0.00137188	0.00512033	Arhgap25	Rho GTPase-activating protein 25	-35.2924	0.647076
Q9D771	0.00214769	0.00717308	Pacc1	Proton-activated chloride channel	-35.3405	0.646595
Q924T2	0.00676294	0.0166157	Mrps2	28S ribosomal protein S2, mitochondrial	-35.4707	0.645293
Q91WC9	0.000230802	0.00130891	Daglb	Diacylglycerol lipase-beta	-35.7097	0.642903
Q9R0P4	0.000109815	0.000737087	Smap	Small acidic protein	-35.736	0.64264
P18052	9.87978e-07	1.79535e-05	Ptpra	Receptor-type tyrosine-protein phosphatase alpha	-35.776	0.64224
B2RX12	1.73452e-06	2.74886e-05	Abcc3	Canalicular multispecific organic anion transporter 2	-35.9257	0.640743
P10605	0.00404242	0.0114548	Ctsb	Cathepsin B	-35.9804	0.640196
Q8VEA8	5.99149e-06	7.33353e-05	Rab7b	Ras-related protein Rab-7b	-36.0291	0.639709
Q99N95	0.00097219	0.00393672	Mrpl3	39S ribosomal protein L3, mitochondrial	-36.0582	0.639418
Q99KX1	0.0277322	0.0457754	Mlf2	Myeloid leukemia factor 2	-36.0875	0.639125
Q8BYH7	0.00404883	0.0114686	Tbc1d17	TBC1 domain family member 17	-36.2446	0.637554
Q9ET22	0.00032417	0.00170404	Dpp7	Dipeptidyl peptidase 2	-36.3941	0.636059
Q920E5	0.00141217	0.00523512	Fdps	Farnesyl pyrophosphate synthase	-36.5765	0.634235
Q9Z0L8	0.000350806	0.00181009	Ggh	Gamma-glutamyl hydrolase	-36.6199	0.633801
Q69ZZ6	0.00288447	0.00892735	Tmcc1	Transmembrane and coiled-coil domains protein 1	-36.6224	0.633776
Q9CPQ1	0.000833345	0.00351418	Cox6c	Cytochrome c oxidase subunit 6C	-36.6246	0.633754
P19096	0.00108713	0.00428663	Fasn	Fatty acid synthase	-36.896	0.63104
Q64191	0.000579859	0.00266649	Aga	N(4)-(beta-N-acetylglucosaminyl)-L-asparaginase	-37.1365	0.628635
P26323	0.0221809	0.039091	Fli1	Friend leukemia integration 1 transcription factor	-37.4046	0.625954
Q9R210	1.77682e-06	2.80614e-05	Tfeb	Transcription factor EB	-37.4183	0.625817
O88736	0.0103419	0.02264	Hsd17b7	3-keto-steroid reductase/17-beta-hydroxysteroid dehydrogenase 7	-37.5955	0.624045
P20060	0.000135821	0.000867942	Hexb	Beta-hexosaminidase subunit beta	-37.6411	0.623589
Q8VEE4	0.000704741	0.0030924	Rpa1	Replication protein A 70 kDa DNA-binding subunit	-37.6693	0.623307
O89051	6.12412e-05	0.000464034	Itm2b	Integral membrane protein 2B	-37.8437	0.621563
P52019	0.0218965	0.0387434	Sqle	Squalene monooxygenase	-37.9	0.621
Q9D8X2	0.00011257	0.000750999	Ccdc124	Coiled-coil domain-containing protein 124	-37.936	0.62064
Q64343	0.00133712	0.00502594	Abcg1	ATP-binding cassette sub-family G member 1	-37.9903	0.620097
O35448	0.000350268	0.00180827	Ppt2	Lysosomal thioesterase PPT2	-38.4079	0.615921
P97797	1.07467e-06	1.90657e-05	Sirpa	Tyrosine-protein phosphatase non-receptor type substrate 1	-38.5478	0.614522
P97377	0.00261914	0.00831849	Cdk2	Cyclin-dependent kinase 2	-38.9988	0.610012
Q60805	0.0124955	0.0259435	Mertk	Tyrosine-protein kinase Mer	-39.0238	0.609762
P43024	0.000627233	0.00282799	Cox6a1	Cytochrome c oxidase subunit 6A1, mitochondrial	-39.0824	0.609176
P29416	1.66659e-05	0.000165289	Hexa	Beta-hexosaminidase subunit alpha	-39.1361	0.608639
Q9DC40	0.00168902	0.0059931	Telo2	Telomere length regulation protein TEL2 homolog	-39.3557	0.606443
Q61263	8.02049e-07	1.52052e-05	Soat1	Sterol O-acyltransferase 1	-39.5413	0.604587
O88839	1.95155e-05	0.000187479	Adam15	Disintegrin and metalloproteinase domain-containing protein 15	-39.625	0.60375
P18181	0.000284772	0.00154652	Cd48	CD48 antigen	-39.7206	0.602794
Q8K0D7	0.0213893	0.0381217	Get1	Guided entry of tail-anchored proteins factor 1	-39.7732	0.602268
P70665	0.00119316	0.00460287	Siae	Sialate O-acetylesterase	-39.8545	0.601455
Q71FD7	1.07872e-08	5.47659e-07	Fblim1	Filamin-binding LIM protein 1	-39.8736	0.601264
P48410	0.00212071	0.00710482	Abcd1	ATP-binding cassette sub-family D member 1	-39.8914	0.601086
Q8K4Q7	0.00223578	0.00739491	Cerk	Ceramide kinase	-39.9614	0.600386
O70370	0.000449379	0.00218978	Ctss	Cathepsin S	-39.9933	0.600067
P10923	0.0271697	0.045137	Spp1	Osteopontin	-40.0586	0.599414
Q8R4Y4	2.87637e-05	0.000253675	Stab1	Stabilin-1	-40.1592	0.598408
Q9ESZ8	0.000120829	0.000793467	Gtf2i	General transcription factor II-I	-40.2456	0.597544
Q9DC28	2.77884e-07	6.5884e-06	Csnk1d	Casein kinase I isoform delta	-40.7285	0.592715
P62340	0.0111705	0.0239308	Tbpl1	TATA box-binding protein-like 1	-41.2654	0.587346
Q571E4	2.32051e-06	3.46437e-05	Galns	N-acetylgalactosamine-6-sulfatase	-41.3701	0.586299
O35598	3.40519e-12	1.31193e-09	Adam10	Disintegrin and metalloproteinase domain-containing protein 10	-41.5605	0.584395
Q9WU81	1.45928e-11	3.7889e-09	Slc37a2	Glucose-6-phosphate exchanger SLC37A2	-41.5881	0.584119
P00405	4.04745e-08	1.50243e-06	Mtco2	Cytochrome c oxidase subunit 2	-41.6958	0.583042
Q6R5N8	1.99387e-08	8.77119e-07	Tlr13	Toll-like receptor 13	-41.7362	0.582638
P39447	0.00580657	0.0148638	Tjp1	Tight junction protein ZO-1	-41.811	0.58189
Q7TMR0	3.02382e-05	0.000263662	Prcp	Lysosomal Pro-X carboxypeptidase	-41.8637	0.581363
Q8R409	0.00584224	0.0149359	Hexim1	Protein HEXIM1	-41.9527	0.580473
O35969	0.000101488	0.000690863	Gamt	Guanidinoacetate N-methyltransferase	-41.9863	0.580137
Q91WG4	0.00111465	0.00437348	Elp2	Elongator complex protein 2	-42.0491	0.579509
Q80VP0	6.46537e-05	0.000483905	Tecpr1	Tectonin beta-propeller repeat-containing protein 1	-42.0575	0.579425
P56212	0.0099418	0.0219838	Arpp19	cAMP-regulated phosphoprotein 19	-42.1465	0.578535
P58044	0.000235749	0.00132955	Idi1	Isopentenyl-diphosphate Delta-isomerase 1	-42.2172	0.577828
P56391	4.00464e-08	1.49234e-06	Cox6b1	Cytochrome c oxidase subunit 6B1	-42.3486	0.576514
Q9ESY9	9.66571e-05	0.000664704	Ifi30	Gamma-interferon-inducible lysosomal thiol reductase	-42.3602	0.576398
P48771	8.91459e-10	8.16113e-08	Cox7a2	Cytochrome c oxidase subunit 7A2, mitochondrial	-42.842	0.57158
Q6QLQ4	0.0022226	0.00736196	Clec7a	C-type lectin domain family 7 member A	-42.8616	0.571384
P17918	0.000127324	0.000824561	Pcna	Proliferating cell nuclear antigen	-43.138	0.56862
Q91ZT5	7.90982e-06	9.17193e-05	Fgd4	FYVE, RhoGEF and PH domain-containing protein 4	-43.2224	0.567776
P11680	0.00124048	0.00474254	Cfp	Properdin	-43.6608	0.563392
O35405	1.79377e-05	0.000175139	Pld3	5'-3' exonuclease PLD3	-43.6875	0.563125
O89023	5.01441e-05	0.000395702	Tpp1	Tripeptidyl-peptidase 1	-43.7847	0.562153
P56542	7.89549e-07	1.50219e-05	Dnase2	Deoxyribonuclease-2-alpha	-43.8411	0.561589
E1U8D0	0.000302126	0.00161669	Soga1	Protein SOGA1	-43.8497	0.561503
Q8K2I4	3.52098e-05	0.000298194	Manba	Beta-mannosidase	-43.8879	0.561121
Q91WG8	0.0160468	0.03107	Gne	Bifunctional UDP-N-acetylglucosamine 2-epimerase/N-acetylmannosamine kinase	-44.0656	0.559344
Q61207	5.07369e-10	5.339e-08	Psap	Prosaposin	-44.4958	0.555042
Q8VDV3	1.15228e-07	3.30625e-06	Rab3il1	Guanine nucleotide exchange factor for Rab-3A	-45.6565	0.543435
P12265	1.2987e-06	2.19859e-05	Gusb	Beta-glucuronidase	-45.8088	0.541912
Q62432	2.75779e-05	0.000245803	Smad2	Mothers against decapentaplegic homolog 2	-45.9648	0.540352
Q8K385	0.000571252	0.00263809	FRRS1	Ferric-chelate reductase 1	-46.1516	0.538484
Q9Z2F7	0.000265567	0.00146588	Bnip3l	BCL2/adenovirus E1B 19 kDa protein-interacting protein 3-like	-46.6559	0.533441
Q9CRA4	0.00107518	0.00425143	Msmo1	Methylsterol monooxygenase 1	-47.0879	0.529121
Q60961	0.000152512	0.000947601	Laptm4a	Lysosomal-associated transmembrane protein 4A	-47.1742	0.528258
Q05910	1.80109e-06	2.83279e-05	Adam8	Disintegrin and metalloproteinase domain-containing protein 8	-48.043	0.51957
Q62351	0.00424283	0.0118467	Tfrc	Transferrin receptor protein 1	-48.072	0.51928
Q8BJ56	0.00151236	0.00551538	Pnpla2	Patatin-like phospholipase domain-containing protein 2	-48.2013	0.517987
Q07113	1.7898e-06	2.82104e-05	Igf2r	Cation-independent mannose-6-phosphate receptor	-48.3617	0.516383
Q04519	0.000399457	0.00200353	Smpd1	Sphingomyelin phosphodiesterase	-48.3677	0.516323
Q60790	3.29095e-08	1.29082e-06	Rasa3	Ras GTPase-activating protein 3	-49.0078	0.509922
Q9QZ15	1.71297e-07	4.53131e-06	Clec4a	C-type lectin domain family 4 member A	-49.1643	0.508357
O54782	8.47908e-06	9.70143e-05	Man2b2	Epididymis-specific alpha-mannosidase	-49.3458	0.506542
P08508	2.56906e-07	6.22068e-06	Fcgr3	Low affinity immunoglobulin gamma Fc region receptor III	-49.6169	0.503831
Q6DFX2	3.54592e-07	7.96815e-06	Antxr2	Anthrax toxin receptor 2	-50.5215	0.494785
Q8K301	0.000278308	0.00151984	Ddx52	Probable ATP-dependent RNA helicase DDX52	-50.6025	0.493975
P09602	0.00490635	0.0131753	Hmgn2	Non-histone chromosomal protein HMG-17	-50.7144	0.492856
P54818	1.434e-07	3.95314e-06	Galc	Galactocerebrosidase	-50.7777	0.492223
Q8QZY6	0.000904656	0.00373668	Tspan14	Tetraspanin-14	-50.8649	0.491351
P70158	4.17774e-08	1.54002e-06	Smpdl3a	Acid sphingomyelinase-like phosphodiesterase 3a	-50.8676	0.491324
O09159	1.89796e-05	0.000183661	Man2b1	Lysosomal alpha-mannosidase	-50.8951	0.491049
O88876	0.0041322	0.0116323	Dhrs3	Short-chain dehydrogenase/reductase 3	-50.9554	0.490446
P21460	2.54644e-07	6.18159e-06	Cst3	Cystatin-C	-50.9743	0.490257
Q61739	3.21177e-08	1.27019e-06	Itga6	Integrin alpha-6	-51.1169	0.488831
P08905	2.15089e-10	2.89473e-08	Lyz2	Lysozyme C-2	-51.5016	0.484984
Q8C4Q9	0.00188713	0.00650616	Tmem154	Transmembrane protein 154	-51.6961	0.483039
Q6P5F7	0.0179259	0.0336222	Ttyh3	Protein tweety homolog 3	-51.9068	0.480932
P43883	6.33811e-05	0.000476246	Plin2	Perilipin-2	-51.9502	0.480498
Q60648	0.000867834	0.00362195	Gm2a	Ganglioside GM2 activator	-52.0405	0.479595
Q9CZX0	0.00671754	0.0165314	Elp3	Elongator complex protein 3	-52.7842	0.472158
Q61830	7.35629e-08	2.35314e-06	Mrc1	Macrophage mannose receptor 1	-52.8288	0.471712
P34960	2.58596e-05	0.00023398	Mmp12	Macrophage metalloelastase	-52.9389	0.470611
Q62425	3.15162e-05	0.00027232	Ndufa4	Cytochrome c oxidase subunit NDUFA4	-53.9406	0.460594
Q8VHN8	0.000250146	0.00139547	Nudt16l1	Tudor-interacting repair regulator protein	-53.9941	0.460059
Q8R4K2	4.57808e-09	2.86274e-07	Irak4	Interleukin-1 receptor-associated kinase 4	-54.4606	0.455394
Q02105	8.37219e-07	1.57346e-05	C1qc	Complement C1q subcomponent subunit C	-54.6475	0.453525
Q3TH73	0.00747364	0.0178425	Ttyh2	Protein tweety homolog 2	-55.2695	0.447305
E9Q612	0.00153471	0.00558029	Ptpro	Receptor-type tyrosine-protein phosphatase O	-55.6908	0.443092
Q61543	1.67298e-05	0.000165819	Glg1	Golgi apparatus protein 1	-55.8124	0.441876
P11152	0.000218312	0.00125311	Lpl	Lipoprotein lipase	-56.2006	0.437994
Q9QUI1	0.0220576	0.0389452	Fam89b	Leucine repeat adapter protein 25	-56.2544	0.437456
P04370	0.0032338	0.0097303	Mbp	Myelin basic protein	-56.8229	0.431771
Q9JHF7	1.95834e-06	3.02384e-05	Hpgds	Hematopoietic prostaglandin D synthase	-57.2676	0.427324
P09581	2.12778e-05	0.000200222	Csf1r	Macrophage colony-stimulating factor 1 receptor	-57.531	0.42469
Q9JL95	0.0225007	0.0394839	Prg3	Proteoglycan 3	-58.2356	0.417644
Q8C0L9	1.97239e-05	0.000189025	Gpcpd1	Glycerophosphocholine phosphodiesterase GPCPD1	-59.2685	0.407315
Q8R0A7	0.0206668	0.0371779	Kiaa0513	Uncharacterized protein KIAA0513	-59.3515	0.406485
Q9JM99	0.00591148	0.015067	Prg4	Proteoglycan 4	-60.028	0.39972
P30285	0.0100256	0.0221209	Cdk4	Cyclin-dependent kinase 4	-60.1794	0.398206
Q08857	1.17759e-09	9.83536e-08	Cd36	Platelet glycoprotein 4	-60.5726	0.394274
Q99NH8	0.000188075	0.00111533	Trem2	Triggering receptor expressed on myeloid cells 2	-60.6551	0.393449
Q80YW0	1.50528e-06	2.46193e-05	Cyth4	Cytohesin-4	-61.4483	0.385517
P30993	3.78785e-06	5.10047e-05	C5ar1	C5a anaphylatoxin chemotactic receptor 1	-62.0407	0.379593
P97333	4.03052e-08	1.49964e-06	Nrp1	Neuropilin-1	-62.0636	0.379364
Q8VEB4	4.13694e-05	0.000339205	Pla2g15	Phospholipase A2 group XV	-62.4443	0.375557
Q8CI59	2.15985e-06	3.26534e-05	Steap3	Metalloreductase STEAP3	-62.7989	0.372011
Q64FW2	0.000437715	0.00214762	Retsat	All-trans-retinol 13,14-reductase	-63.215	0.36785
P98086	0.0276429	0.0456737	C1qa	Complement C1q subcomponent subunit A	-63.5135	0.364865
Q01237	2.38533e-06	3.53903e-05	Hmgcr	3-hydroxy-3-methylglutaryl-coenzyme A reductase	-63.7733	0.362267
Q91ZX7	4.53419e-14	5.55426e-11	Lrp1	Prolow-density lipoprotein receptor-related protein 1	-63.9432	0.360568
Q8R3K3	0.00473402	0.0128327	Ptcd2	Pentatricopeptide repeat-containing protein 2, mitochondrial	-64.9298	0.350702
Q60778	0.00512929	0.013591	Nfkbib	NF-kappa-B inhibitor beta	-67.9267	0.320733
Q9Z0M5	3.14139e-07	7.24308e-06	Lipa	Lysosomal acid lipase/cholesteryl ester hydrolase	-72.6606	0.273394
O89103	0.000629532	0.00283595	Cd93	Complement component C1q receptor	-72.8748	0.271252
Q8BVM9	0.00717021	0.017332	Phf11a	PHD finger protein 11A	-76.6571	0.233429
P05017	6.88132e-06	8.18392e-05	Igf1	Insulin-like growth factor I	-76.9252	0.230748
Q91YI6	0.0166185	0.0318426	Tent2	Poly(A) RNA polymerase GLD2	-87.8476	0.121524

## Sheet:  EPS MSSA60 Table S5
ProteinGroups	Pvalue	Qvalue	Genes	ProteinDescriptions	% Change	Ratio
P54987	4.60204e-08	1.66056e-06	Acod1	Cis-aconitate decarboxylase	3122.6	32.226
Q9R0Q8	1.47086e-08	6.94354e-07	Clec4e	C-type lectin domain family 4 member E	2342.17	24.4217
P01582	1.11187e-10	1.74732e-08	Il1a	Interleukin-1 alpha	1908.3	20.083
P27512	1.46617e-13	1.31929e-10	Cd40	Tumor necrosis factor receptor superfamily member 5	1678.81	17.7881
Q64345	2.27042e-10	3.01297e-08	Ifit3	Interferon-induced protein with tetratricopeptide repeats 3	1501.15	16.0115
Q3U5Q7	1.38509e-09	1.12155e-07	Cmpk2	UMP-CMP kinase 2, mitochondrial	1318.83	14.1883
P18581	4.20649e-11	8.2361e-09	Slc7a2	Cationic amino acid transporter 2	1285.91	13.8591
Q64339	5.01869e-08	1.77339e-06	Isg15	Ubiquitin-like protein ISG15	1178.51	12.7851
Q64282	4.16219e-09	2.64703e-07	Ifit1	Interferon-induced protein with tetratricopeptide repeats 1	1134.99	12.3499
Q8CFB4	9.36672e-11	1.53097e-08	Gbp5	Guanylate-binding protein 5	1074.88	11.7488
Q8VCM3	3.26045e-07	7.45642e-06	Zfyve21	Zinc finger FYVE domain-containing protein 21	973.237	10.7324
Q8R2Q8	5.09319e-10	5.34774e-08	Bst2	Bone marrow stromal antigen 2	934.179	10.3418
Q64112	1.96317e-10	2.72959e-08	Ifit2	Interferon-induced protein with tetratricopeptide repeats 2	893.694	9.93694
P10749	2.12628e-11	5.04017e-09	Il1b	Interleukin-1 beta	813.185	9.13185
P30882	4.49444e-06	5.83312e-05	Ccl5	C-C motif chemokine 5	758.314	8.58314
Q8VI94	4.51197e-08	1.63423e-06	Oasl1	2'-5'-oligoadenylate synthase-like protein 1	753.11	8.5311
Q05769	2.83767e-10	3.53961e-08	Ptgs2	Prostaglandin G/H synthase 2	752.962	8.52962
P28667	5.27112e-10	5.48633e-08	Marcksl1	MARCKS-related protein	698.944	7.98944
Q810Q5	4.87323e-09	2.98862e-07	Nmes1	Normal mucosa of esophagus-specific gene 1 protein	646.805	7.46805
P09671	3.36447e-10	3.96874e-08	Sod2	Superoxide dismutase [Mn], mitochondrial	634.817	7.34817
Q9Z0E6	7.12863e-09	3.95085e-07	Gbp2	Guanylate-binding protein 2	631.788	7.31788
Q05915	1.07915e-11	3.13365e-09	Gch1	GTP cyclohydrolase 1	608.196	7.08196
Q9JM51	8.17515e-10	7.71857e-08	Ptges	Prostaglandin E synthase	605.546	7.05546
Q9QY24	1.36259e-09	1.10897e-07	Zbp1	Z-DNA-binding protein 1	597.974	6.97974
Q3UUI3	3.96496e-05	0.00032789	Them4	Acyl-coenzyme A thioesterase THEM4	593.802	6.93802
A6H5X4	5.10595e-13	3.12602e-10	Phf11	PHD finger protein 11	586.515	6.86515
Q8CBB9	3.89358e-10	4.3418e-08	Rsad2	Radical S-adenosyl methionine domain-containing protein 2	574.295	6.74295
P13597	1.32806e-08	6.44947e-07	Icam1	Intercellular adhesion molecule 1	571.91	6.7191
P10810	4.09181e-09	2.60991e-07	Cd14	Monocyte differentiation antigen CD14	564.776	6.64776
P04918	5.04578e-10	5.32135e-08	Saa3	Serum amyloid A-3 protein	552.519	6.52519
Q05117	3.41087e-10	4.00371e-08	Acp5	Tartrate-resistant acid phosphatase type 5	538.254	6.38254
P41216	4.72642e-07	1.00089e-05	Acsl1	Long-chain-fatty-acid--CoA ligase 1	538.23	6.3823
Q9EP73	2.86636e-08	1.15754e-06	Cd274	Programmed cell death 1 ligand 1	493.788	5.93788
Q9QZU9	1.39853e-09	1.1286e-07	Ube2l6	Ubiquitin/ISG15-conjugating enzyme E2 L6	487.859	5.87859
P28033	2.64368e-13	1.88506e-10	Cebpb	CCAAT/enhancer-binding protein beta	443.038	5.43038
Q62011	3.06416e-05	0.000266255	Pdpn	Podoplanin	420.348	5.20348
Q9WTK5	2.32964e-08	9.94604e-07	Nfkb2	Nuclear factor NF-kappa-B p100 subunit	406.63	5.0663
Q9CQW9	3.04099e-10	3.69669e-08	Ifitm3	Interferon-induced transmembrane protein 3	405.064	5.05064
Q91XB0	1.89315e-08	8.37438e-07	Trex1	Three-prime repair exonuclease 1	398.438	4.98438
Q64337	2.28257e-08	9.77504e-07	Sqstm1	Sequestosome-1	396.861	4.96861
Q8VCG3	0.00250527	0.00804969	Wdr74	WD repeat-containing protein 74	395.374	4.95374
O35457	5.59028e-09	3.2931e-07	Ccrl2	C-C chemokine receptor-like 2	392.004	4.92004
Q61107	7.06905e-08	2.29271e-06	Gbp4	Guanylate-binding protein 4	391.158	4.91158
O88536	3.15337e-10	3.80427e-08	Fpr2	Formyl peptide receptor 2	372.745	4.72745
P08101	1.76776e-09	1.36435e-07	Fcgr2	Low affinity immunoglobulin gamma Fc region receptor II	354.786	4.54786
P24063	5.30441e-05	0.000413405	Itgal	Integrin alpha-L	336.277	4.36277
P51670	0.000161325	0.000991785	Ccl9	C-C motif chemokine 9	334.909	4.34909
P58058	4.57415e-09	2.86274e-07	Nadk	NAD kinase	324.223	4.24223
Q9D020	2.30932e-09	1.68436e-07	Nt5c3a	Cytosolic 5'-nucleotidase 3A	314.259	4.14259
P56528	8.48314e-08	2.5927e-06	Cd38	ADP-ribosyl cyclase/cyclic ADP-ribose hydrolase 1	310.741	4.10741
Q2EMV9	1.26281e-07	3.56558e-06	Parp14	Protein mono-ADP-ribosyltransferase PARP14	310.195	4.10195
P42225	4.28498e-06	5.629e-05	Stat1	Signal transducer and activator of transcription 1	308.503	4.08503
P53690	2.26025e-07	5.6065e-06	Mmp14	Matrix metalloproteinase-14	299.736	3.99736
Q9R233	2.23264e-13	1.72036e-10	Tapbp	Tapasin	299.736	3.99736
Q9WVK4	1.34225e-06	2.25664e-05	Ehd1	EH domain-containing protein 1	292.181	3.92181
Q8VI93	4.88948e-07	1.02587e-05	Oas3	2'-5'-oligoadenylate synthase 3	284	3.84
Q8R5F7	1.39182e-07	3.85243e-06	Ifih1	Interferon-induced helicase C domain-containing protein 1	281.309	3.81309
Q5NBU8	5.83987e-09	3.39892e-07	Xaf1	XIAP-associated factor 1	272.448	3.72448
Q8CGE8	9.19715e-08	2.75131e-06	Ifi205a	Interferon-activable protein 205-A	269.063	3.69063
Q60787	5.71676e-08	1.96767e-06	Lcp2	Lymphocyte cytosolic protein 2	265.764	3.65764
P12388	4.68092e-09	2.90423e-07	Serpinb2	Plasminogen activator inhibitor 2, macrophage	262.627	3.62627
P01901	4.98109e-07	1.04006e-05	H2-K1	H-2 class I histocompatibility antigen, K-B alpha chain	261.812	3.61812
Q9QUN7	1.50269e-09	1.18075e-07	Tlr2	Toll-like receptor 2	258.679	3.58679
Q9WVL2	1.63942e-08	7.54543e-07	Stat2	Signal transducer and activator of transcription 2	253.343	3.53343
Q9Z2H6	2.86129e-05	0.000252655	Clec4d	C-type lectin domain family 4 member D	245.82	3.4582
E9Q555	2.33651e-07	5.75384e-06	Rnf213	E3 ubiquitin-protein ligase RNF213	245.799	3.45799
Q9D6N1	2.67977e-09	1.89946e-07	Ca13	Carbonic anhydrase 13	242.078	3.42078
Q99J87	5.98928e-07	1.21088e-05	Dhx58	Probable ATP-dependent RNA helicase DHX58	240.712	3.40712
Q8BYI6	1.8988e-08	8.39161e-07	Lpcat2	Lysophosphatidylcholine acyltransferase 2	234.671	3.34671
F2Z461	2.00422e-06	3.08004e-05	Herc6	E3 ISG15--protein ligase Herc6	231.742	3.31742
Q9Z2F2	3.52452e-05	0.000298441	Oasl2	2'-5'-oligoadenylate synthase-like protein 2	230.602	3.30602
Q8JZX9	0.0109413	0.0235753	Cdc42ep2	Cdc42 effector protein 2	228.699	3.28699
P06339	1.53184e-14	2.4394e-11	H2-T23	H-2 class I histocompatibility antigen, D-37 alpha chain	227.024	3.27024
Q9WVB0	7.04807e-10	6.85773e-08	Rbpms	RNA-binding protein with multiple splicing	223.505	3.23505
P21958	1.00977e-08	5.18162e-07	Tap1	Antigen peptide transporter 1	222.473	3.22473
Q99N08	1.61535e-06	2.60291e-05	Ms4a6c	Membrane-spanning 4-domains subfamily A member 6C	219.379	3.19379
P08103	2.60076e-07	6.27519e-06	Hck	Tyrosine-protein kinase HCK	216.539	3.16539
Q61549	8.26446e-07	1.55873e-05	Adgre1	Adhesion G protein-coupled receptor E1	209.259	3.09259
Q6Q899	3.38881e-08	1.3171e-06	Ddx58	Antiviral innate immune response receptor RIG-I	208.613	3.08613
Q8CBA2	3.51492e-07	7.90591e-06	Slfn5	Schlafen family member 5	205.566	3.05566
Q8BG95	0.00321293	0.00967991	Ppp1r12b	Protein phosphatase 1 regulatory subunit 12B	201.449	3.01449
O35892	3.24381e-08	1.27969e-06	Sp100	Nuclear autoantigen Sp-100	197.13	2.9713
Q3T9E4;Q62293	3.33627e-06	4.60257e-05	Tgtp2;Tgtp1	T-cell-specific guanine nucleotide triphosphate-binding protein 2;T-cell-specific guanine nucleotide triphosphate-binding protein 1	195.244	2.95244
P04186	1.76687e-06	2.79412e-05	Cfb	Complement factor B	194.614	2.94614
P11404	4.32822e-08	1.58814e-06	Fabp3	Fatty acid-binding protein, heart	194.586	2.94586
P01887	5.96571e-09	3.46301e-07	B2m	Beta-2-microglobulin	194.417	2.94417
P97430	0.00103141	0.00411889	Slpi	Antileukoproteinase	194.278	2.94278
Q3UIR3	7.43691e-11	1.28729e-08	Dtx3l	E3 ubiquitin-protein ligase DTX3L	191.576	2.91576
P42082	7.93038e-07	1.50677e-05	Cd86	T-lymphocyte activation antigen CD86	190.309	2.90309
Q3U2C5	6.87601e-12	2.23466e-09	Rnf149	E3 ubiquitin-protein ligase RNF149	184.022	2.84022
Q8K4B2	3.2293e-07	7.40291e-06	Irak3	Interleukin-1 receptor-associated kinase 3	183.573	2.83573
Q8C9E8	6.3778e-08	2.12923e-06	Calhm6	Calcium homeostasis modulator protein 6	180.196	2.80196
P11688	2.61065e-07	6.28953e-06	Itga5	Integrin alpha-5	179.559	2.79559
P52624	3.81517e-08	1.43856e-06	Upp1	Uridine phosphorylase 1	172.308	2.72308
Q07797	1.16746e-09	9.78499e-08	Lgals3bp	Galectin-3-binding protein	171.415	2.71415
P16460	4.57834e-07	9.77719e-06	Ass1	Argininosuccinate synthase	167.298	2.67298
Q2TBA3	5.02689e-07	1.04778e-05	Malt1	Mucosa-associated lymphoid tissue lymphoma translocation protein 1 homolog	166.698	2.66698
P48025	4.54435e-06	5.87807e-05	Syk	Tyrosine-protein kinase SYK	165.589	2.65589
Q80SU7	1.10908e-06	1.95086e-05	Gvin1	Interferon-induced very large GTPase 1	164.087	2.64087
Q8CAS9	2.96849e-07	6.93647e-06	Parp9	Protein mono-ADP-ribosyltransferase PARP9	163.57	2.6357
P11928	4.42098e-08	1.60736e-06	Oas1a	2'-5'-oligoadenylate synthase 1A	161.188	2.61188
P0DOV1	1.72185e-06	2.7347e-05	Mnda	Interferon-activable protein 205-B	160.906	2.60906
Q8BHK6	7.02975e-13	3.99809e-10	Slamf7	SLAM family member 7	160.525	2.60525
Q8BV49	1.05891e-07	3.08278e-06	Pyhin1	Pyrin and HIN domain-containing protein 1	158.631	2.58631
Q03963	7.09569e-08	2.29515e-06	Eif2ak2	Interferon-induced, double-stranded RNA-activated protein kinase	157.574	2.57574
Q3UDF0	8.1012e-07	1.53217e-05	Slc2a6	Solute carrier family 2, facilitated glucose transporter member 6	155.077	2.55077
P36371	1.00437e-06	1.82029e-05	Tap2	Antigen peptide transporter 2	152.709	2.52709
Q8VDI1	0.000151959	0.000944782	Epsti1	Epithelial-stromal interaction protein 1	152.177	2.52177
Q9CZE3	1.02306e-06	1.84855e-05	Rab32	Ras-related protein Rab-32	151.619	2.51619
Q8BPX9	2.19893e-12	9.55013e-10	Slc15a3	Solute carrier family 15 member 3	149.79	2.4979
P47930	0.000822447	0.00347898	Fosl2	Fos-related antigen 2	146.543	2.46543
Q61696	2.10344e-07	5.2973e-06	Hspa1a	Heat shock 70 kDa protein 1A	144.065	2.44065
Q9D620	2.53993e-08	1.05699e-06	Rab11fip1	Rab11 family-interacting protein 1	139.871	2.39871
P41233	6.52234e-08	2.16538e-06	Abca1	Phospholipid-transporting ATPase ABCA1	139.017	2.39017
P70460	2.08857e-08	9.12892e-07	Vasp	Vasodilator-stimulated phosphoprotein	137.861	2.37861
P49817	1.20911e-07	3.43834e-06	Cav1	Caveolin-1	136.897	2.36897
Q8R366	1.84836e-08	8.21556e-07	Igsf8	Immunoglobulin superfamily member 8	134.781	2.34781
O35955	3.50981e-06	4.79628e-05	Psmb10	Proteasome subunit beta type-10	133.958	2.33958
Q60715	1.0073e-09	8.78151e-08	P4ha1	Prolyl 4-hydroxylase subunit alpha-1	130.391	2.30391
Q60766	8.85166e-12	2.71076e-09	Irgm1	Immunity-related GTPase family M protein 1	129.698	2.29698
P43346	0.000457465	0.00222171	Dck	Deoxycytidine kinase	128.312	2.28312
Q9D2Y4	2.69221e-07	6.43087e-06	Mlkl	Mixed lineage kinase domain-like protein	127.386	2.27386
Q9ER38	4.71368e-07	9.98631e-06	Tor3a	Torsin-3A	122.307	2.22307
Q8CIF4	0.00258511	0.00824001	Btd	Biotinidase	122.121	2.22121
P82198	0.000160085	0.000985174	Tgfbi	Transforming growth factor-beta-induced protein ig-h3	120.969	2.20969
P33766	4.33981e-05	0.000352183	Fpr1	fMet-Leu-Phe receptor	120.851	2.20851
P26151	7.12423e-05	0.000523539	Fcgr1	High affinity immunoglobulin gamma Fc receptor I	120.745	2.20745
Q8CIM5	5.15796e-06	6.48293e-05	Gpr84	G-protein coupled receptor 84	119.858	2.19858
O35711	3.83615e-08	1.44533e-06	Ppfibp2	Liprin-beta-2	119.028	2.19028
P14483	6.31342e-10	6.27063e-08	H2-Ab1	H-2 class II histocompatibility antigen, A beta chain	118.76	2.1876
P35441	1.70026e-06	2.7076e-05	Thbs1	Thrombospondin-1	118.273	2.18273
Q8BVK9	0.000175952	0.00105881	Sp110	Sp110 nuclear body protein	117.746	2.17746
Q80YA3	7.55357e-07	1.44925e-05	Ddhd1	Phospholipase DDHD1	117.123	2.17123
P05480	1.20851e-05	0.000128615	Src	Neuronal proto-oncogene tyrosine-protein kinase Src	116.499	2.16499
P01899	4.7892e-06	6.11971e-05	H2-D1	H-2 class I histocompatibility antigen, D-B alpha chain	116.301	2.16301
Q9ET26	2.72409e-06	3.94365e-05	Rnf114	E3 ubiquitin-protein ligase RNF114	115.472	2.15472
Q2YFS3	1.17986e-06	2.04078e-05	Pilra	Paired immunoglobulin-like type 2 receptor alpha	113.165	2.13165
Q64327	0.00160378	0.00577168	Mea1	Male-enhanced antigen 1	112.449	2.12449
Q3TN34	4.80075e-06	6.12746e-05	Micall2	MICAL-like protein 2	111.578	2.11578
Q9JHK5	1.19439e-06	2.05921e-05	Plek	Pleckstrin	107.838	2.07838
P02088	5.10594e-05	0.000401467	Hbb-b1	Hemoglobin subunit beta-1	107.741	2.07741
Q8K211	3.86559e-08	1.45299e-06	Slc31a1	High affinity copper uptake protein 1	105.829	2.05829
P17515	0.0215386	0.0382836	Cxcl10	C-X-C motif chemokine 10	104.73	2.0473
P18572	5.095e-07	1.05876e-05	Bsg	Basigin	104.384	2.04384
P23492	2.15066e-05	0.000201898	Pnp	Purine nucleoside phosphorylase	103.951	2.03951
P97372	1.92214e-07	4.91946e-06	Psme2	Proteasome activator complex subunit 2	103.138	2.03138
P99029	1.279e-06	2.17573e-05	Prdx5	Peroxiredoxin-5, mitochondrial	102.76	2.0276
P25119	2.10448e-05	0.000198542	Tnfrsf1b	Tumor necrosis factor receptor superfamily member 1B	101.34	2.0134
P97864	1.8814e-05	0.000182243	Casp7	Caspase-7	101.318	2.01318
Q61093	3.1582e-07	7.26648e-06	Cybb	Cytochrome b-245 heavy chain	100.151	2.00151
Q61646	0.0122397	0.0255489	Hp	Haptoglobin	99.8147	1.99815
P14901	4.31175e-07	9.36316e-06	Hmox1	Heme oxygenase 1	99.1949	1.99195
Q8K1T1	9.2134e-06	0.00010391	Lrrc25	Leucine-rich repeat-containing protein 25	98.1693	1.98169
Q8BZT9	1.67354e-06	2.67576e-05	Lacc1	Purine nucleoside phosphorylase LACC1	97.9159	1.97916
Q9JL16	0.0059619	0.0151603	Isg20	Interferon-stimulated gene 20 kDa protein	97.5321	1.97532
P23249	4.34706e-05	0.000352592	Mov10	Putative helicase MOV-10	96.2149	1.96215
Q8BVW3	1.39548e-05	0.000144458	Trim14	Tripartite motif-containing protein 14	96.171	1.96171
Q9D3G5	0.000405895	0.00202837	Stx11	Syntaxin-11	96.1697	1.9617
Q60780	4.34993e-07	9.42039e-06	Gas7	Growth arrest-specific protein 7	95.732	1.95732
Q9CWT3	8.21646e-06	9.46937e-05	Snx10	Sorting nexin-10	93.0235	1.93024
Q3UU41	2.71863e-05	0.000243407	Scimp	SLP adapter and CSK-interacting membrane protein	92.7183	1.92718
Q91VC9	9.93222e-05	0.000678636	Ghitm	Growth hormone-inducible transmembrane protein	91.1101	1.9111
Q9DCG2	1.45488e-05	0.000149314	Cd302	CD302 antigen	91.0948	1.91095
Q99KQ4	6.18865e-07	1.24173e-05	Nampt	Nicotinamide phosphoribosyltransferase	90.2993	1.90299
Q99M15	0.000112012	0.00074853	Pstpip2	Proline-serine-threonine phosphatase-interacting protein 2	90.119	1.90119
P58242	1.73374e-11	4.28299e-09	Smpdl3b	Acid sphingomyelinase-like phosphodiesterase 3b	89.6779	1.89678
Q3TVI8	0.00164888	0.00588521	Pbxip1	Pre-B-cell leukemia transcription factor-interacting protein 1	88.964	1.88964
Q60963	3.14524e-06	4.39614e-05	Pla2g7	Platelet-activating factor acetylhydrolase	88.3387	1.88339
Q9ER80	0.0144532	0.0287919	Rtp4	Receptor-transporting protein 4	87.5217	1.87522
P57080	4.0407e-10	4.47889e-08	Usp25	Ubiquitin carboxyl-terminal hydrolase 25	86.748	1.86748
Q8R151	9.25792e-05	0.000642153	Znfx1	NFX1-type zinc finger-containing protein 1	86.7474	1.86747
P09055	2.02047e-06	3.0965e-05	Itgb1	Integrin beta-1	86.5077	1.86508
Q8BX90	8.41282e-06	9.64053e-05	Fndc3a	Fibronectin type-III domain-containing protein 3A	86.2852	1.86285
Q9Z0H7	0.000442115	0.00216343	Bcl10	B-cell lymphoma/leukemia 10	84.9597	1.8496
Q9WTX8	0.000229401	0.00130283	Mad1l1	Mitotic spindle assembly checkpoint protein MAD1	84.3324	1.84332
O35309	4.81037e-07	1.0143e-05	Nmi	N-myc-interactor	83.8007	1.83801
O08586	0.00313815	0.00950883	Pten	Phosphatidylinositol 3,4,5-trisphosphate 3-phosphatase and dual-specificity protein phosphatase PTEN	83.0973	1.83097
Q62230	0.000257234	0.00142756	Siglec1	Sialoadhesin	82.1048	1.82105
Q8CE08	0.00121093	0.00465452	Acp3	Prostatic acid phosphatase	81.8537	1.81854
Q9JJF9	6.49379e-05	0.0004855	Sppl2a	Signal peptide peptidase-like 2A	81.3158	1.81316
Q61462	2.79243e-06	4.01979e-05	Cyba	Cytochrome b-245 light chain	81.2454	1.81245
C0HKG5;C0HKG6	0.00611203	0.0154291	Rnaset2a;Rnaset2b	Ribonuclease T2-A;Ribonuclease T2-B	80.8862	1.80886
Q60953	1.25244e-05	0.000132318	Pml	Protein PML	80.8334	1.80833
Q99MU3	2.30651e-05	0.000213259	Adar	Double-stranded RNA-specific adenosine deaminase	80.1655	1.80165
Q64455	6.3584e-09	3.63792e-07	Ptprj	Receptor-type tyrosine-protein phosphatase eta	80.0557	1.80056
Q9CR02	5.36906e-06	6.70241e-05	Tma16	Translation machinery-associated protein 16	79.9124	1.79912
P14434	1.5053e-09	1.18086e-07	H2-Aa	H-2 class II histocompatibility antigen, A-B alpha chain	79.3375	1.79337
Q8R4B8	0.000157747	0.000973166	Nlrp3	NACHT, LRR and PYD domains-containing protein 3	79.2506	1.79251
P61600	0.000339226	0.00176485	Naa20	N-alpha-acetyltransferase 20	79.21	1.7921
Q9D8C4	2.02849e-06	3.10507e-05	Ifi35	Interferon-induced 35 kDa protein homolog	78.8383	1.78838
Q80ZU0	0.000557078	0.00258551	Arl5a	ADP-ribosylation factor-like protein 5A	78.7053	1.78705
Q9EQ32	1.85613e-05	0.000180307	Pik3ap1	Phosphoinositide 3-kinase adapter protein 1	78.5969	1.78597
Q62191	2.62351e-07	6.30778e-06	Trim21	E3 ubiquitin-protein ligase TRIM21	78.0596	1.7806
Q9DAI2	1.22531e-05	0.000130027	Ift22	Intraflagellar transport protein 22 homolog	76.5287	1.76529
Q3TB92	1.30017e-07	3.65378e-06	Milr1	Allergin-1	75.9535	1.75953
Q9CYL5	3.949e-06	5.27753e-05	Glipr2	Golgi-associated plant pathogenesis-related protein 1	75.892	1.75892
P0DOV2	4.41942e-06	5.76394e-05	Ifi204	Interferon-activable protein 204	75.7703	1.7577
Q9QUH0	3.211e-05	0.000276634	Glrx	Glutaredoxin-1	75.1424	1.75142
P09528	8.54513e-08	2.60353e-06	Fth1	Ferritin heavy chain	72.8625	1.72863
P55302	2.77561e-09	1.94642e-07	Lrpap1	Alpha-2-macroglobulin receptor-associated protein	72.7517	1.72752
Q99PG2	2.74963e-09	1.93462e-07	Ogfr	Opioid growth factor receptor	72.1131	1.72113
Q9R0E1	2.92083e-05	0.000256932	Plod3	Multifunctional procollagen lysine hydroxylase and glycosyltransferase LH3	71.6732	1.71673
P14429	0.00371876	0.0107902	H2-Q7	H-2 class I histocompatibility antigen, Q7 alpha chain	71.6683	1.71668
Q61735	6.57093e-06	7.89034e-05	Cd47	Leukocyte surface antigen CD47	70.8827	1.70883
Q9JHQ5	0.000142757	0.00090061	Lztfl1	Leucine zipper transcription factor-like protein 1	70.1113	1.70111
Q91V08	8.04572e-05	0.00057888	Clec2d	C-type lectin domain family 2 member D	69.2264	1.69226
O08573	8.46207e-07	1.58643e-05	Lgals9	Galectin-9	68.7566	1.68757
Q8CE47	0.022642	0.0396547	Slc49a3	Solute carrier family 49 member A3	68.2022	1.68202
Q69Z37	1.20663e-05	0.000128501	Samd9l	Sterile alpha motif domain-containing protein 9-like	67.9168	1.67917
Q6ZQ58	2.00441e-06	3.08004e-05	Larp1	La-related protein 1	67.9015	1.67902
Q9QYJ3	0.00475267	0.0128715	Dnajb1	DnaJ homolog subfamily B member 1	67.0765	1.67076
Q6PFQ7	1.77324e-05	0.000173595	Rasa4	Ras GTPase-activating protein 4	66.8975	1.66897
Q04863	0.00041047	0.00204588	Relb	Transcription factor RelB	66.7967	1.66797
P39428	0.000163787	0.00100253	Traf1	TNF receptor-associated factor 1	66.638	1.66638
P97371	5.42061e-05	0.000420602	Psme1	Proteasome activator complex subunit 1	66.5771	1.66577
Q8CI15	0.000151564	0.000942936	Sphk1	Sphingosine kinase 1	65.933	1.65933
P63037	2.66431e-05	0.000239274	Dnaja1	DnaJ homolog subfamily A member 1	64.8786	1.64879
Q5XKN4	0.024684	0.0421795	Jagn1	Protein jagunal homolog 1	64.7383	1.64738
Q3UDK1	1.2382e-06	2.11566e-05	Trafd1	TRAF-type zinc finger domain-containing protein 1	64.5668	1.64567
P47713	0.000112504	0.000750666	Pla2g4a	Cytosolic phospholipase A2	64.4691	1.64469
Q3TSG4	0.0166069	0.0318332	Alkbh5	RNA demethylase ALKBH5	64.1742	1.64174
P10852	3.34127e-07	7.59168e-06	Slc3a2	4F2 cell-surface antigen heavy chain	64.0606	1.64061
Q05144	9.93422e-09	5.10869e-07	Rac2	Ras-related C3 botulinum toxin substrate 2	64.0141	1.64014
Q99N57	3.77089e-05	0.000314618	Raf1	RAF proto-oncogene serine/threonine-protein kinase	63.4818	1.63482
Q9D8T2	8.27202e-05	0.000590449	Gsdmd	Gasdermin-D	62.5895	1.6259
P29452	6.35719e-06	7.69661e-05	Casp1	Caspase-1	62.1534	1.62153
Q9DBS9	3.05145e-06	4.29903e-05	Osbpl3	Oxysterol-binding protein-related protein 3	61.5048	1.61505
Q99JY8	0.000386613	0.00195511	Plpp3	Phospholipid phosphatase 3	60.8049	1.60805
Q9Z126	9.83905e-10	8.70917e-08	Pf4	Platelet factor 4	60.7936	1.60794
Q9JL15	0.00762023	0.0181064	Lgals8	Galectin-8	60.7172	1.60717
Q8BY71	0.000150269	0.000937076	Hat1	Histone acetyltransferase type B catalytic subunit	60.4005	1.60401
Q04750	2.01617e-06	3.09216e-05	Top1	DNA topoisomerase 1	60.0614	1.60061
P30204	9.012e-06	0.000101975	Msr1	Macrophage scavenger receptor types I and II	59.8008	1.59801
P49710	3.25614e-06	4.51157e-05	Hcls1	Hematopoietic lineage cell-specific protein	59.6536	1.59654
Q2KN98	0.00146011	0.00537027	Specc1l	Cytospin-A	59.3651	1.59365
P59808	1.09547e-05	0.000119132	Sash1	SAM and SH3 domain-containing protein 1	59.0155	1.59015
Q91X96	0.0298491	0.0482755	Rabif	Guanine nucleotide exchange factor MSS4	58.8678	1.58868
Q3UZA1	6.41166e-05	0.000480713	Rcsd1	CapZ-interacting protein	58.7808	1.58781
P83093	7.13299e-05	0.000523861	Stim2	Stromal interaction molecule 2	58.593	1.58593
Q9R0T8	8.1859e-05	0.000586053	Ikbke	Inhibitor of nuclear factor kappa-B kinase subunit epsilon	58.2883	1.58288
Q9JJ89	0.000391216	0.00197152	Ccdc86	Coiled-coil domain-containing protein 86	57.8142	1.57814
O08739	9.7576e-05	0.000669349	Ampd3	AMP deaminase 3	57.653	1.57653
Q8K595	0.000257713	0.0014298	Mcoln2	Mucolipin-2	57.5599	1.5756
P97821	0.0115512	0.0245128	Ctsc	Dipeptidyl peptidase 1	57.4909	1.57491
Q64277	0.000261797	0.00144909	Bst1	ADP-ribosyl cyclase/cyclic ADP-ribose hydrolase 2	57.4399	1.5744
P31266	2.61421e-06	3.81814e-05	Rbpj	Recombining binding protein suppressor of hairless	57.3841	1.57384
P21981	1.08076e-05	0.000117774	Tgm2	Protein-glutamine gamma-glutamyltransferase 2	57.035	1.57035
Q9DBW0	5.46809e-07	1.12262e-05	Cyp4v2	Cytochrome P450 4V2	56.9887	1.56989
P14234	0.000113131	0.000753589	Fgr	Tyrosine-protein kinase Fgr	56.4082	1.56408
Q80X90	1.11616e-08	5.61968e-07	Flnb	Filamin-B	55.8896	1.5589
Q61333	0.00246998	0.00797011	Tnfaip2	Tumor necrosis factor alpha-induced protein 2	55.7112	1.55711
Q78PG9	0.00185005	0.00640697	Ccdc25	Coiled-coil domain-containing protein 25	55.3547	1.55355
O35379	0.000263561	0.00145632	Abcc1	Multidrug resistance-associated protein 1	55.2584	1.55258
O35344	4.23587e-06	5.57786e-05	Kpna3	Importin subunit alpha-4	55.1543	1.55154
Q3U2S8	4.34354e-06	5.68516e-05	Hvcn1	Voltage-gated hydrogen channel 1	55.1447	1.55145
Q80YV2	0.00578589	0.0148339	Zc3hc1	Nuclear-interacting partner of ALK	54.9327	1.54933
P49290	0.00316296	0.00956315	Epx	Eosinophil peroxidase	54.8199	1.5482
P14430	0.00113841	0.00444551	H2-Q8	H-2 class I histocompatibility antigen, Q8 alpha chain	54.4103	1.5441
Q64281	8.22695e-06	9.47527e-05	Lilrb4	Leukocyte immunoglobulin-like receptor subfamily B member 4	54.3703	1.5437
Q921T2	9.18371e-08	2.75131e-06	Tor1aip1	Torsin-1A-interacting protein 1	54.066	1.54066
P28076	0.000231763	0.00131265	Psmb9	Proteasome subunit beta type-9	54.0632	1.54063
P25799	0.000923675	0.00379495	Nfkb1	Nuclear factor NF-kappa-B p105 subunit	54.0586	1.54059
P31938	7.3697e-05	0.000538184	Map2k1	Dual specificity mitogen-activated protein kinase kinase 1	54.0244	1.54024
Q99PP6	9.8325e-08	2.91039e-06	Trim34a	Tripartite motif-containing protein 34A	53.4748	1.53475
Q9QZ85	0.00306006	0.00932641	Iigp1	Interferon-inducible GTPase 1	53.3953	1.53395
Q3U9N9	0.00849755	0.0196544	Slc16a10	Monocarboxylate transporter 10	53.3245	1.53324
P37217	0.0192801	0.035391	Cd69	Early activation antigen CD69	53.0233	1.53023
Q91V12	0.00164112	0.00586365	Acot7	Cytosolic acyl coenzyme A thioester hydrolase	52.5555	1.52556
Q9QZD8	5.51681e-07	1.13019e-05	Slc25a10	Mitochondrial dicarboxylate carrier	51.9825	1.51982
P01942	0.000573375	0.00264406	Hba	Hemoglobin subunit alpha	51.7661	1.51766
Q99PQ1	0.00366506	0.010685	Trim12a	Tripartite motif-containing protein 12A	51.3537	1.51354
Q9JL56	0.000137092	0.000873722	Gde1	Glycerophosphodiester phosphodiesterase 1	51.1309	1.51131
P57787	7.32937e-05	0.000535566	Slc16a3	Monocarboxylate transporter 4	50.8637	1.50864
Q9Z0F8	1.66072e-05	0.000164878	Adam17	Disintegrin and metalloproteinase domain-containing protein 17	50.2007	1.50201
P58681	5.04914e-05	0.00039772	Tlr7	Toll-like receptor 7	49.7442	1.49744
P22315	0.00231559	0.00760258	Fech	Ferrochelatase, mitochondrial	-33.1985	0.668015
P13020	0.000327142	0.00171557	Gsn	Gelsolin	-33.2821	0.667179
Q8C0M9	0.0169627	0.0323118	Asrgl1	Isoaspartyl peptidase/L-asparaginase	-33.445	0.66555
O55100	0.00182046	0.00633342	Syngr1	Synaptogyrin-1	-33.4612	0.665388
B2RX12	0.000471175	0.00227376	Abcc3	Canalicular multispecific organic anion transporter 2	-33.485	0.66515
Q9D7S7	0.0208444	0.0374132	Rpl22l1	60S ribosomal protein L22-like 1	-33.5022	0.664978
Q9DB50	0.00200048	0.00678771	Ap1s2	AP-1 complex subunit sigma-2	-33.5114	0.664886
Q9D8Y7	0.00530734	0.0139304	Tnfaip8l2	Tumor necrosis factor alpha-induced protein 8-like protein 2	-33.5487	0.664513
Q8R361	0.00574139	0.0147578	Rab11fip5	Rab11 family-interacting protein 5	-33.5644	0.664356
Q8K3K8	0.00423586	0.0118286	Optn	Optineurin	-33.5666	0.664334
Q8BH86	0.00045778	0.00222268	Dglucy	D-glutamate cyclase, mitochondrial	-33.6082	0.663918
P48410	0.00189936	0.00653586	Abcd1	ATP-binding cassette sub-family D member 1	-33.6329	0.663671
P97814	0.000461119	0.00223514	Pstpip1	Proline-serine-threonine phosphatase-interacting protein 1	-33.6722	0.663278
Q62084	0.00255844	0.00817353	Ppp1r14b	Protein phosphatase 1 regulatory subunit 14B	-33.7964	0.662036
Q9DBL9	0.00785241	0.0185173	Abhd5	1-acylglycerol-3-phosphate O-acyltransferase ABHD5	-33.8419	0.661581
Q4KMM3	0.0003212	0.00169334	Oxr1	Oxidation resistance protein 1	-33.8946	0.661054
Q8BHL5	0.00222084	0.00735771	Elmo2	Engulfment and cell motility protein 2	-33.9341	0.660659
P40630	0.00161267	0.00579382	Tfam	Transcription factor A, mitochondrial	-33.9645	0.660355
Q7TN29	0.00108225	0.00427068	Smap2	Stromal membrane-associated protein 2	-33.9771	0.660229
P12265	0.00107846	0.00426147	Gusb	Beta-glucuronidase	-34.0055	0.659945
Q8K1Z0	0.00613168	0.0154616	Coq9	Ubiquinone biosynthesis protein COQ9, mitochondrial	-34.024	0.65976
Q9CXG3	0.0253621	0.043006	Ppil4	Peptidyl-prolyl cis-trans isomerase-like 4	-34.062	0.65938
Q7TSI1	0.0131386	0.0268781	Plekhm1	Pleckstrin homology domain-containing family M member 1	-34.7099	0.652901
P70158	0.00620059	0.0155828	Smpdl3a	Acid sphingomyelinase-like phosphodiesterase 3a	-34.726	0.65274
Q71FD7	7.82457e-07	1.49166e-05	Fblim1	Filamin-binding LIM protein 1	-35.0239	0.649761
Q8K0Q5	3.44921e-05	0.000293103	Arhgap18	Rho GTPase-activating protein 18	-35.0574	0.649426
Q9D8X2	0.0298986	0.0483359	Ccdc124	Coiled-coil domain-containing protein 124	-35.3956	0.646044
P03958	0.00123132	0.00471544	Ada	Adenosine deaminase	-35.4858	0.645142
P59759	0.000118443	0.000780803	Mrtfb	Myocardin-related transcription factor B	-35.5513	0.644487
O55234	0.000149558	0.000933377	Psmb5	Proteasome subunit beta type-5	-35.6139	0.643861
Q8BHI7	3.83084e-05	0.000318952	Elovl5	Elongation of very long chain fatty acids protein 5	-35.6222	0.643778
P54818	0.000378526	0.00192319	Galc	Galactocerebrosidase	-35.8272	0.641728
Q18PI6	1.10767e-05	0.000120185	Cd84	SLAM family member 5	-35.8868	0.641132
Q9CQP0	0.0205861	0.0370872	Mrpl33	39S ribosomal protein L33, mitochondrial	-35.964	0.64036
O89023	0.00455205	0.0124682	Tpp1	Tripeptidyl-peptidase 1	-36.1184	0.638816
P61079	0.0304082	0.0489105	Ube2d3	Ubiquitin-conjugating enzyme E2 D3	-36.1319	0.638681
Q9Z1G4	5.7653e-08	1.97442e-06	Atp6v0a1	V-type proton ATPase 116 kDa subunit a1	-36.1582	0.638418
Q80SY3	0.000646067	0.00289378	Atp6v0d2	V-type proton ATPase subunit d 2	-36.2952	0.637048
Q9EQP2	0.00048911	0.00233948	Ehd4	EH domain-containing protein 4	-36.8009	0.631991
Q8C0L0	0.00106519	0.00422135	Tmx4	Thioredoxin-related transmembrane protein 4	-36.8165	0.631835
Q91WG4	0.00241409	0.00783283	Elp2	Elongator complex protein 2	-36.9611	0.630389
Q9DB96	0.00044195	0.00216285	Ngdn	Neuroguidin	-36.9845	0.630155
P08508	6.43818e-05	0.000482097	Fcgr3	Low affinity immunoglobulin gamma Fc region receptor III	-37.101	0.62899
Q62425	0.013912	0.0280081	Ndufa4	Cytochrome c oxidase subunit NDUFA4	-37.1629	0.628371
Q8BU88	0.00267713	0.00845941	Mrpl22	39S ribosomal protein L22, mitochondrial	-37.3395	0.626605
Q9WVJ3	0.0154569	0.0302193	Cpq	Carboxypeptidase Q	-37.5488	0.624512
Q91VU0	0.000427212	0.00210909	Fam3c	Protein FAM3C	-37.5678	0.624322
O88668	0.0181394	0.033899	Creg1	Protein CREG1	-37.5712	0.624288
Q91WG8	0.0189249	0.0349175	Gne	Bifunctional UDP-N-acetylglucosamine 2-epimerase/N-acetylmannosamine kinase	-37.831	0.62169
Q3U4G3	0.0235858	0.0408381	Xxylt1	Xyloside xylosyltransferase 1	-38.0285	0.619715
P30993	0.000440921	0.00215936	C5ar1	C5a anaphylatoxin chemotactic receptor 1	-38.0608	0.619392
Q8K0D0	0.00880412	0.0201344	Cdk17	Cyclin-dependent kinase 17	-38.1544	0.618456
Q07113	0.000965244	0.00391414	Igf2r	Cation-independent mannose-6-phosphate receptor	-38.1731	0.618269
O55060	0.0302669	0.0487499	Tpmt	Thiopurine S-methyltransferase	-38.2349	0.617651
O35969	0.011844	0.0249553	Gamt	Guanidinoacetate N-methyltransferase	-38.3119	0.616881
O35405	0.00043933	0.00215381	Pld3	5'-3' exonuclease PLD3	-38.3772	0.616228
Q80VP0	0.00118278	0.00457206	Tecpr1	Tectonin beta-propeller repeat-containing protein 1	-38.4699	0.615301
Q99KK9	0.00935029	0.021047	Hars2	Histidine--tRNA ligase, mitochondrial	-38.7664	0.612336
A2A7S8	0.0113795	0.0242514	Kiaa1522	Uncharacterized protein KIAA1522	-39.2078	0.607922
P35276	0.00271535	0.00854567	Rab3d	Ras-related protein Rab-3D	-39.2177	0.607823
Q60648	0.0269112	0.044851	Gm2a	Ganglioside GM2 activator	-39.2423	0.607577
O70309	0.00186307	0.00644107	Itgb5	Integrin beta-5	-39.4032	0.605968
Q99P91	5.75647e-08	1.97393e-06	Gpnmb	Transmembrane glycoprotein NMB	-39.6398	0.603602
Q9ESY9	0.0035198	0.0103518	Ifi30	Gamma-interferon-inducible lysosomal thiol reductase	-39.8614	0.601386
Q9WTS2	0.00253471	0.00811834	Fut8	Alpha-(1,6)-fucosyltransferase	-40.0552	0.599448
Q9WUR9	0.0289179	0.0472003	Ak4	Adenylate kinase 4, mitochondrial	-40.0927	0.599073
Q60790	0.000191407	0.00113074	Rasa3	Ras GTPase-activating protein 3	-40.2679	0.597321
P40240	0.000115953	0.000767783	Cd9	CD9 antigen	-40.3537	0.596463
P11680	0.0127296	0.0262833	Cfp	Properdin	-40.5451	0.594549
Q8CHQ0	0.00596365	0.0151619	Fbxo4	F-box only protein 4	-40.6406	0.593594
O09159	0.000962605	0.00390585	Man2b1	Lysosomal alpha-mannosidase	-40.9533	0.590467
Q6P3A9	1.38702e-06	2.31021e-05	Arl11	ADP-ribosylation factor-like protein 11	-40.9832	0.590168
Q9ES57	4.7114e-07	9.9859e-06	Cd200r1	Cell surface glycoprotein CD200 receptor 1	-41.4514	0.585486
Q9CWU6	8.57362e-05	0.000606989	Uqcc1	Ubiquinol-cytochrome-c reductase complex assembly factor 1	-41.6274	0.583726
P56542	0.000121659	0.000797931	Dnase2	Deoxyribonuclease-2-alpha	-41.8041	0.581959
P52019	0.0183102	0.03413	Sqle	Squalene monooxygenase	-41.8544	0.581456
Q9CQF0	0.00177824	0.00622507	Mrpl11	39S ribosomal protein L11, mitochondrial	-41.864	0.58136
Q6R5N8	0.000270595	0.00148762	Tlr13	Toll-like receptor 13	-42.0064	0.579936
P21460	1.40575e-05	0.000145239	Cst3	Cystatin-C	-42.3032	0.576968
Q9JME2	0.00232087	0.00761607	Chst11	Carbohydrate sulfotransferase 11	-42.6893	0.573107
Q6ZPT1	3.21758e-05	0.000277017	Klhl9	Kelch-like protein 9	-42.9759	0.570241
Q05910	0.00140687	0.0052188	Adam8	Disintegrin and metalloproteinase domain-containing protein 8	-43.1293	0.568707
P60521	0.00685874	0.0167829	Gabarapl2	Gamma-aminobutyric acid receptor-associated protein-like 2	-43.1586	0.568414
O35598	0.000347791	0.00179804	Adam10	Disintegrin and metalloproteinase domain-containing protein 10	-43.6896	0.563104
O88508	1.00868e-07	2.97094e-06	Dnmt3a	DNA (cytosine-5)-methyltransferase 3A	-43.9833	0.560167
O89013	0.0219786	0.0388459	Leprot	Leptin receptor gene-related protein	-44.0796	0.559204
Q8C142	0.00364439	0.010639	Ldlrap1	Low density lipoprotein receptor adapter protein 1	-44.1728	0.558272
P06869	0.000361903	0.0018555	Plau	Urokinase-type plasminogen activator	-44.5599	0.554401
Q8BJ56	0.00450996	0.0123905	Pnpla2	Patatin-like phospholipase domain-containing protein 2	-45.0182	0.549818
Q8BGW1	0.0143727	0.0286722	Fto	Alpha-ketoglutarate-dependent dioxygenase FTO	-45.1119	0.548881
Q9Z222	0.00611248	0.0154291	B3GNT2	N-acetyllactosaminide beta-1,3-N-acetylglucosaminyltransferase 2	-45.3087	0.546913
Q8BYW1	9.11169e-05	0.000635014	Arhgap25	Rho GTPase-activating protein 25	-45.581	0.54419
Q8R1S4	8.76899e-09	4.64961e-07	Mtss1	Protein MTSS 1	-45.9145	0.540855
Q8QZY6	0.0264497	0.0442796	Tspan14	Tetraspanin-14	-45.967	0.54033
Q9WU81	3.29188e-06	4.55053e-05	Slc37a2	Glucose-6-phosphate exchanger SLC37A2	-46.5999	0.534001
Q62351	0.00706172	0.0171385	Tfrc	Transferrin receptor protein 1	-46.6389	0.533611
P10923	0.000137907	0.000877984	Spp1	Osteopontin	-46.7356	0.532644
Q8BTJ4	0.00398685	0.0113345	Enpp4	Bis(5'-adenosyl)-triphosphatase enpp4	-46.8912	0.531088
Q8C0L9	0.000916318	0.00377186	Gpcpd1	Glycerophosphocholine phosphodiesterase GPCPD1	-47.1069	0.528931
Q61543	0.00226009	0.00745752	Glg1	Golgi apparatus protein 1	-47.2466	0.527534
Q61207	7.18126e-08	2.3134e-06	Psap	Prosaposin	-48.0606	0.519394
Q3V4B5	3.82901e-06	5.14273e-05	Commd6	COMM domain-containing protein 6	-48.3351	0.516649
P06797	2.47666e-07	6.04598e-06	Ctsl	Procathepsin L	-48.3598	0.516402
Q9Z2F7	9.56948e-05	0.000660176	Bnip3l	BCL2/adenovirus E1B 19 kDa protein-interacting protein 3-like	-48.7662	0.512338
Q01237	0.00243698	0.00789048	Hmgcr	3-hydroxy-3-methylglutaryl-coenzyme A reductase	-48.8404	0.511596
Q91WC9	1.56737e-06	2.54519e-05	Daglb	Diacylglycerol lipase-beta	-49.3773	0.506227
Q6DFX2	1.93912e-05	0.000186698	Antxr2	Anthrax toxin receptor 2	-49.3999	0.506001
Q60695	0.0112247	0.0240107	Rgl1	Ral guanine nucleotide dissociation stimulator-like 1	-50.0612	0.499388
O89017	0.000775878	0.00332468	Lgmn	Legumain	-50.1161	0.498839
Q9CZX0	0.0036545	0.010662	Elp3	Elongator complex protein 3	-50.2553	0.497447
Q61263	4.48979e-07	9.64575e-06	Soat1	Sterol O-acyltransferase 1	-50.4548	0.495452
O54782	0.000316395	0.00167485	Man2b2	Epididymis-specific alpha-mannosidase	-50.5892	0.494108
Q04447	0.00859709	0.0198098	Ckb	Creatine kinase B-type	-50.6602	0.493398
Q8K389	0.00175237	0.0061598	Cdk5rap2	CDK5 regulatory subunit-associated protein 2	-50.9712	0.490288
P43883	7.5151e-08	2.38556e-06	Plin2	Perilipin-2	-51.2013	0.487987
Q9JHJ8	0.0011402	0.00445069	Icoslg	ICOS ligand	-52.2061	0.477939
Q02105	1.57941e-06	2.56127e-05	C1qc	Complement C1q subcomponent subunit C	-52.3463	0.476537
Q08857	1.21647e-06	2.09124e-05	Cd36	Platelet glycoprotein 4	-52.4295	0.475705
Q91ZX7	6.71118e-08	2.21117e-06	Lrp1	Prolow-density lipoprotein receptor-related protein 1	-52.4524	0.475476
Q8K301	0.000127164	0.000823633	Ddx52	Probable ATP-dependent RNA helicase DDX52	-53.1965	0.468035
Q9DBG9	0.0276596	0.0456919	Tax1bp3	Tax1-binding protein 3	-53.326	0.46674
Q61830	5.15538e-06	6.48222e-05	Mrc1	Macrophage mannose receptor 1	-54.665	0.45335
P11152	0.00046512	0.00225087	Lpl	Lipoprotein lipase	-54.8705	0.451295
Q8VEA8	9.24551e-05	0.000641625	Rab7b	Ras-related protein Rab-7b	-54.9641	0.450359
Q99NH8	0.000288397	0.00156159	Trem2	Triggering receptor expressed on myeloid cells 2	-55.0842	0.449158
Q8K2Y9	0.0106035	0.0230437	Ccm2	Cerebral cavernous malformations protein 2 homolog	-55.132	0.44868
Q61739	3.15452e-07	7.26285e-06	Itga6	Integrin alpha-6	-55.1853	0.448147
Q6NSQ7	0.0053976	0.0140987	Ltv1	Protein LTV1 homolog	-55.5306	0.444694
Q9D924	0.0033229	0.00991804	Isca1	Iron-sulfur cluster assembly 1 homolog, mitochondrial	-56.6795	0.433205
Q8VDV3	1.54279e-08	7.17674e-07	Rab3il1	Guanine nucleotide exchange factor for Rab-3A	-57.1877	0.428123
P05017	0.000124804	0.000813313	Igf1	Insulin-like growth factor I	-57.3133	0.426867
Q80YW0	3.82893e-05	0.000318904	Cyth4	Cytohesin-4	-57.5091	0.424909
Q91WM2	0.00419897	0.011762	Hdhd5	Haloacid dehalogenase-like hydrolase domain-containing 5	-58.0306	0.419694
P34960	1.33706e-05	0.000139225	Mmp12	Macrophage metalloelastase	-58.0449	0.419551
Q6QLQ4	0.00265531	0.00840653	Clec7a	C-type lectin domain family 7 member A	-58.283	0.41717
Q9JHF7	1.25991e-06	2.15028e-05	Hpgds	Hematopoietic prostaglandin D synthase	-59.8353	0.401647
Q8CI59	3.16296e-06	4.41252e-05	Steap3	Metalloreductase STEAP3	-60.5937	0.394063
Q8VEB4	8.8232e-05	0.000619974	Pla2g15	Phospholipase A2 group XV	-61.8469	0.381531
Q8C4Q9	6.99124e-05	0.000515366	Tmem154	Transmembrane protein 154	-62.1373	0.378627
Q9JL25	2.69632e-06	3.9082e-05	Rgs1	Regulator of G-protein signaling 1	-63.462	0.36538
P97333	1.8495e-09	1.40698e-07	Nrp1	Neuropilin-1	-67.6396	0.323604
Q9Z0M5	4.3234e-07	9.37568e-06	Lipa	Lysosomal acid lipase/cholesteryl ester hydrolase	-69.4081	0.305919
O89103	1.82933e-06	2.8654e-05	Cd93	Complement component C1q receptor	-71.8113	0.281887
Q8BVM9	0.0116945	0.0247429	Phf11a	PHD finger protein 11A	-72.939	0.27061
